# Supplementary material for: Abundance and phylogenetic distribution of eight key enzymes of the phosphorus biogeochemical cycle in grassland soils
Source: Environ Microbiol Rep. 2023 May 10;15(5):352–69. doi: 10.1111/1758-2229.13159 (PMC10472533; doi:10.1111/1758-2229.13159)
Supplement: Supplementary file 10 — TABLE S1. Metadata associated to set 1 samples [file EMI4-15-352-s005.xlsx]

## Sheet: Table_S1
Supplementary Table S1: metadata associated to set 1 samples
Samples	ProjectID	Samples included in subset	Biome	Project Name	Country	Sample collection date	Sample latitude	Sample longitude	Soil type FAO	Bulk Density (cg/cm3)	Clay Content (g/kg)	Sand (g/Kg)	Silt (g/kg)	Cation Exchange Capacity (CEC; at ph7 mmol(c)/kg)	Nitrogen (dg/kg)	Soil Organic Carbon (dg/kg)	pH	Actual evapotranspiration (aet; mm)	Runoff (q; mm)	Soil moisture (moisture; mm)	Precipitation (ppt; mm)	Maximum temperature (Tmax; ºC)	Estimated organic available P (Pav)	Koppen-Geiger climate classification
mgm4511045.3	mgp1992		shrubland	Loma_Ridge_grassland	United States of America	2010-04-14	33.7396	-117.7034	Kastanozem/Luvisol	140	208	476	315	215	25.3	218	7	25.3917355371901	3.92231404958678	25.4487603305785	29.3363636363636	22.89	1.55909842845327	Cfa
mgm4511046.3	mgp1992		shrubland	Loma_Ridge_grassland	United States of America	2010-04-14	33.7396	-117.7034	Kastanozem/Luvisol	140	208	476	315	215	25.3	218	7	25.3917355371901	3.92231404958678	25.4487603305785	29.3363636363636	22.89	1.55909842845327	Cfa
mgm4511047.3	mgp1992		shrubland	Loma_Ridge_grassland	United States of America	2010-04-14	33.7396	-117.7034	Kastanozem/Luvisol	140	208	476	315	215	25.3	218	7	25.3917355371901	3.92231404958678	25.4487603305785	29.3363636363636	22.89	1.55909842845327	Cfa
mgm4511048.3	mgp1992		shrubland	Loma_Ridge_grassland	United States of America	2010-04-14	33.7396	-117.7034	Kastanozem/Luvisol	140	208	476	315	215	25.3	218	7	25.3917355371901	3.92231404958678	25.4487603305785	29.3363636363636	22.89	1.55909842845327	Cfa
mgm4511049.3	mgp1992		shrubland	Loma_Ridge_grassland	United States of America	2010-04-14	33.7396	-117.7034	Kastanozem/Luvisol	140	208	476	315	215	25.3	218	7	25.3917355371901	3.92231404958678	25.4487603305785	29.3363636363636	22.89	1.55909842845327	Cfa
mgm4511050.3	mgp1992		shrubland	Loma_Ridge_grassland	United States of America	2010-04-14	33.7396	-117.7034	Kastanozem/Luvisol	140	208	476	315	215	25.3	218	7	25.3917355371901	3.92231404958678	25.4487603305785	29.3363636363636	22.89	1.55909842845327	Cfa
mgm4511060.3	mgp1992		shrubland	Loma_Ridge_grassland	United States of America	2010-08-20	33.7396	-117.7034	Kastanozem/Luvisol	140	208	476	315	215	25.3	218	7	25.0314049586777	3.90082644628099	25.4776859504132	28.9347107438017	22.902479338843	1.55909842845327	Cfa
mgm4511061.3	mgp1992		shrubland	Loma_Ridge_grassland	United States of America	2010-08-20	33.7396	-117.7034	Kastanozem/Luvisol	140	208	476	315	215	25.3	218	7	25.0314049586777	3.90082644628099	25.4776859504132	28.9347107438017	22.902479338843	1.55909842845327	Cfa
mgm4511062.3	mgp1992		shrubland	Loma_Ridge_grassland	United States of America	2010-08-20	33.7396	-117.7034	Kastanozem/Luvisol	140	208	476	315	215	25.3	218	7	25.0314049586777	3.90082644628099	25.4776859504132	28.9347107438017	22.902479338843	1.55909842845327	Cfa
mgm4511063.3	mgp1992		shrubland	Loma_Ridge_grassland	United States of America	2010-08-20	33.7396	-117.7034	Kastanozem/Luvisol	140	208	476	315	215	25.3	218	7	25.0314049586777	3.90082644628099	25.4776859504132	28.9347107438017	22.902479338843	1.55909842845327	Cfa
mgm4511065.3	mgp1992		shrubland	Loma_Ridge_grassland	United States of America	2010-08-20	33.7396	-117.7034	Kastanozem/Luvisol	140	208	476	315	215	25.3	218	7	25.0314049586777	3.90082644628099	25.4776859504132	28.9347107438017	22.902479338843	1.55909842845327	Cfa
mgm4511111.3	mgp1992		shrubland	Loma_Ridge_grassland	United States of America	2010-12-17	33.7396	-117.7034	Kastanozem/Luvisol	140	208	476	315	215	25.3	218	7	26.3834710743802	4.05289256198347	27.1115702479339	31.1314049586777	22.8455371900826	1.55909842845327	Cfa
mgm4511112.3	mgp1992		shrubland	Loma_Ridge_grassland	United States of America	2010-12-17	33.7396	-117.7034	Kastanozem/Luvisol	140	208	476	315	215	25.3	218	7	26.3834710743802	4.05289256198347	27.1115702479339	31.1314049586777	22.8455371900826	1.55909842845327	Cfa
mgm4511113.3	mgp1992		shrubland	Loma_Ridge_grassland	United States of America	2010-12-17	33.7396	-117.7034	Kastanozem/Luvisol	140	208	476	315	215	25.3	218	7	26.3834710743802	4.05289256198347	27.1115702479339	31.1314049586777	22.8455371900826	1.55909842845327	Cfa
mgm4511114.3	mgp1992		shrubland	Loma_Ridge_grassland	United States of America	2010-12-17	33.7396	-117.7034	Kastanozem/Luvisol	140	208	476	315	215	25.3	218	7	26.3834710743802	4.05289256198347	27.1115702479339	31.1314049586777	22.8455371900826	1.55909842845327	Cfa
mgm4511115.3	mgp1992		shrubland	Loma_Ridge_grassland	United States of America	2010-12-17	33.7396	-117.7034	Kastanozem/Luvisol	140	208	476	315	215	25.3	218	7	26.3834710743802	4.05289256198347	27.1115702479339	31.1314049586777	22.8455371900826	1.55909842845327	Cfa
mgm4511116.3	mgp1992	*	shrubland	Loma_Ridge_grassland	United States of America	2010-12-17	33.7396	-117.7034	Kastanozem/Luvisol	140	208	476	315	215	25.3	218	7	26.3834710743802	4.05289256198347	27.1115702479339	31.1314049586777	22.8455371900826	1.55909842845327	Cfa
mgm4511134.3	mgp1992		shrubland	Loma_Ridge_grassland	United States of America	2011-02-28	33.7396	-117.7034	Kastanozem/Luvisol	140	208	476	315	215	25.3	218	7	26.500826446281	3.86611570247934	26.9446280991736	29.9561983471074	22.8540495867769	1.55909842845327	Cfa
mgm4511135.3	mgp1992		shrubland	Loma_Ridge_grassland	United States of America	2011-02-28	33.7396	-117.7034	Kastanozem/Luvisol	140	208	476	315	215	25.3	218	7	26.500826446281	3.86611570247934	26.9446280991736	29.9561983471074	22.8540495867769	1.55909842845327	Cfa
mgm4511136.3	mgp1992		shrubland	Loma_Ridge_grassland	United States of America	2011-02-28	33.7396	-117.7034	Kastanozem/Luvisol	140	208	476	315	215	25.3	218	7	26.500826446281	3.86611570247934	26.9446280991736	29.9561983471074	22.8540495867769	1.55909842845327	Cfa
mgm4511137.3	mgp1992		shrubland	Loma_Ridge_grassland	United States of America	2011-02-28	33.7396	-117.7034	Kastanozem/Luvisol	140	208	476	315	215	25.3	218	7	26.500826446281	3.86611570247934	26.9446280991736	29.9561983471074	22.8540495867769	1.55909842845327	Cfa
mgm4511138.3	mgp1992		shrubland	Loma_Ridge_grassland	United States of America	2011-02-28	33.7396	-117.7034	Kastanozem/Luvisol	140	208	476	315	215	25.3	218	7	26.500826446281	3.86611570247934	26.9446280991736	29.9561983471074	22.8540495867769	1.55909842845327	Cfa
mgm4511139.3	mgp1992		shrubland	Loma_Ridge_grassland	United States of America	2011-02-28	33.7396	-117.7034	Kastanozem/Luvisol	140	208	476	315	215	25.3	218	7	26.500826446281	3.86611570247934	26.9446280991736	29.9561983471074	22.8540495867769	1.55909842845327	Cfa
mgm4511140.3	mgp1992		shrubland	Loma_Ridge_grassland	United States of America	2011-02-28	33.7396	-117.7034	Kastanozem/Luvisol	140	208	476	315	215	25.3	218	7	26.500826446281	3.86611570247934	26.9446280991736	29.9561983471074	22.8540495867769	1.55909842845327	Cfa
mgm4511141.3	mgp1992		shrubland	Loma_Ridge_grassland	United States of America	2011-02-28	33.7396	-117.7034	Kastanozem/Luvisol	140	208	476	315	215	25.3	218	7	26.500826446281	3.86611570247934	26.9446280991736	29.9561983471074	22.8540495867769	1.55909842845327	Cfa
mgm4511142.3	mgp1992		shrubland	Loma_Ridge_grassland	United States of America	2011-06-10	33.7396	-117.7034	Kastanozem/Luvisol	140	208	476	315	215	25.3	218	7	25.8859504132231	3.85206611570248	26.3752066115702	29.6652892561983	22.8890909090909	1.55909842845327	Cfa
mgm4511143.3	mgp1992		shrubland	Loma_Ridge_grassland	United States of America	2011-06-10	33.7396	-117.7034	Kastanozem/Luvisol	140	208	476	315	215	25.3	218	7	25.8859504132231	3.85206611570248	26.3752066115702	29.6652892561983	22.8890909090909	1.55909842845327	Cfa
mgm4511144.3	mgp1992		shrubland	Loma_Ridge_grassland	United States of America	2011-06-10	33.7396	-117.7034	Kastanozem/Luvisol	140	208	476	315	215	25.3	218	7	25.8859504132231	3.85206611570248	26.3752066115702	29.6652892561983	22.8890909090909	1.55909842845327	Cfa
mgm4511145.3	mgp1992		shrubland	Loma_Ridge_grassland	United States of America	2011-06-10	33.7396	-117.7034	Kastanozem/Luvisol	140	208	476	315	215	25.3	218	7	25.8859504132231	3.85206611570248	26.3752066115702	29.6652892561983	22.8890909090909	1.55909842845327	Cfa
mgm4511146.3	mgp1992		shrubland	Loma_Ridge_grassland	United States of America	2011-06-10	33.7396	-117.7034	Kastanozem/Luvisol	140	208	476	315	215	25.3	218	7	25.8859504132231	3.85206611570248	26.3752066115702	29.6652892561983	22.8890909090909	1.55909842845327	Cfa
mgm4511147.3	mgp1992		shrubland	Loma_Ridge_grassland	United States of America	2011-06-10	33.7396	-117.7034	Kastanozem/Luvisol	140	208	476	315	215	25.3	218	7	25.8859504132231	3.85206611570248	26.3752066115702	29.6652892561983	22.8890909090909	1.55909842845327	Cfa
mgm4511148.3	mgp1992		shrubland	Loma_Ridge_grassland	United States of America	2011-09-21	33.7396	-117.7034	Kastanozem/Luvisol	140	208	476	315	215	25.3	218	7	25.9330578512397	3.85702479338843	26.2561983471074	29.7727272727273	22.8828099173554	1.55909842845327	Cfa
mgm4511149.3	mgp1992		shrubland	Loma_Ridge_grassland	United States of America	2011-09-21	33.7396	-117.7034	Kastanozem/Luvisol	140	208	476	315	215	25.3	218	7	25.9330578512397	3.85702479338843	26.2561983471074	29.7727272727273	22.8828099173554	1.55909842845327	Cfa
mgm4511150.3	mgp1992		shrubland	Loma_Ridge_grassland	United States of America	2011-09-21	33.7396	-117.7034	Kastanozem/Luvisol	140	208	476	315	215	25.3	218	7	25.9330578512397	3.85702479338843	26.2561983471074	29.7727272727273	22.8828099173554	1.55909842845327	Cfa
mgm4511151.3	mgp1992		shrubland	Loma_Ridge_grassland	United States of America	2011-09-21	33.7396	-117.7034	Kastanozem/Luvisol	140	208	476	315	215	25.3	218	7	25.9330578512397	3.85702479338843	26.2561983471074	29.7727272727273	22.8828099173554	1.55909842845327	Cfa
mgm4511152.3	mgp1992		shrubland	Loma_Ridge_grassland	United States of America	2011-09-21	33.7396	-117.7034	Kastanozem/Luvisol	140	208	476	315	215	25.3	218	7	25.9330578512397	3.85702479338843	26.2561983471074	29.7727272727273	22.8828099173554	1.55909842845327	Cfa
mgm4511153.3	mgp1992		shrubland	Loma_Ridge_grassland	United States of America	2011-09-21	33.7396	-117.7034	Kastanozem/Luvisol	140	208	476	315	215	25.3	218	7	25.9330578512397	3.85702479338843	26.2561983471074	29.7727272727273	22.8828099173554	1.55909842845327	Cfa
mgm4511179.3	mgp1992		shrubland	Loma_Ridge_grassland	United States of America	2011-12-14	33.7396	-117.7034	Kastanozem/Luvisol	140	208	476	315	215	25.3	218	7	26.3355371900826	3.87933884297521	26.2305785123967	30.203305785124	22.814958677686	1.55909842845327	Cfa
mgm4511180.3	mgp1992		shrubland	Loma_Ridge_grassland	United States of America	2011-12-14	33.7396	-117.7034	Kastanozem/Luvisol	140	208	476	315	215	25.3	218	7	26.3355371900826	3.87933884297521	26.2305785123967	30.203305785124	22.814958677686	1.55909842845327	Cfa
mgm4511181.3	mgp1992		shrubland	Loma_Ridge_grassland	United States of America	2011-12-14	33.7396	-117.7034	Kastanozem/Luvisol	140	208	476	315	215	25.3	218	7	26.3355371900826	3.87933884297521	26.2305785123967	30.203305785124	22.814958677686	1.55909842845327	Cfa
mgm4511182.3	mgp1992		shrubland	Loma_Ridge_grassland	United States of America	2011-12-14	33.7396	-117.7034	Kastanozem/Luvisol	140	208	476	315	215	25.3	218	7	26.3355371900826	3.87933884297521	26.2305785123967	30.203305785124	22.814958677686	1.55909842845327	Cfa
mgm4511183.3	mgp1992		shrubland	Loma_Ridge_grassland	United States of America	2011-12-14	33.7396	-117.7034	Kastanozem/Luvisol	140	208	476	315	215	25.3	218	7	26.3355371900826	3.87933884297521	26.2305785123967	30.203305785124	22.814958677686	1.55909842845327	Cfa
mgm4511186.3	mgp1992		shrubland	Loma_Ridge_grassland	United States of America	2012-03-12	33.7396	-117.7034	Kastanozem/Luvisol	140	208	476	315	215	25.3	218	7	26.6123966942149	3.89421487603306	26.2057851239669	30.5	22.831652892562	1.55909842845327	Cfa
mgm4511188.3	mgp1992		shrubland	Loma_Ridge_grassland	United States of America	2012-03-12	33.7396	-117.7034	Kastanozem/Luvisol	140	208	476	315	215	25.3	218	7	26.6123966942149	3.89421487603306	26.2057851239669	30.5	22.831652892562	1.55909842845327	Cfa
mgm4511189.3	mgp1992		shrubland	Loma_Ridge_grassland	United States of America	2012-03-12	33.7396	-117.7034	Kastanozem/Luvisol	140	208	476	315	215	25.3	218	7	26.6123966942149	3.89421487603306	26.2057851239669	30.5	22.831652892562	1.55909842845327	Cfa
mgm4511190.3	mgp1992		shrubland	Loma_Ridge_grassland	United States of America	2012-03-12	33.7396	-117.7034	Kastanozem/Luvisol	140	208	476	315	215	25.3	218	7	26.6123966942149	3.89421487603306	26.2057851239669	30.5	22.831652892562	1.55909842845327	Cfa
mgm4511191.3	mgp1992		shrubland	Loma_Ridge_grassland	United States of America	2012-03-12	33.7396	-117.7034	Kastanozem/Luvisol	140	208	476	315	215	25.3	218	7	26.6123966942149	3.89421487603306	26.2057851239669	30.5	22.831652892562	1.55909842845327	Cfa
mgm4511192.3	mgp1992		shrubland	Loma_Ridge_grassland	United States of America	2012-03-12	33.7396	-117.7034	Kastanozem/Luvisol	140	208	476	315	215	25.3	218	7	26.6123966942149	3.89421487603306	26.2057851239669	30.5	22.831652892562	1.55909842845327	Cfa
mgm4511193.3	mgp1992		shrubland	Loma_Ridge_grassland	United States of America	2012-03-12	33.7396	-117.7034	Kastanozem/Luvisol	140	208	476	315	215	25.3	218	7	26.6123966942149	3.89421487603306	26.2057851239669	30.5	22.831652892562	1.55909842845327	Cfa
mgm4514321.3	mgp3520		shrubland	Loma_Ridge_grassland_(litter_bags)	United States of America	2010-04-14	33.7396	-117.7034	Kastanozem/Luvisol	140	208	476	315	215	25.3	218	7	25.3917355371901	3.92231404958678	25.4487603305785	29.3363636363636	22.89	1.55909842845327	Cfa
mgm4514322.3	mgp3520		shrubland	Loma_Ridge_grassland_(litter_bags)	United States of America	2010-04-14	33.7396	-117.7034	Kastanozem/Luvisol	140	208	476	315	215	25.3	218	7	25.3917355371901	3.92231404958678	25.4487603305785	29.3363636363636	22.89	1.55909842845327	Cfa
mgm4514323.3	mgp3520		shrubland	Loma_Ridge_grassland_(litter_bags)	United States of America	2010-04-14	33.7396	-117.7034	Kastanozem/Luvisol	140	208	476	315	215	25.3	218	7	25.3917355371901	3.92231404958678	25.4487603305785	29.3363636363636	22.89	1.55909842845327	Cfa
mgm4514324.3	mgp3520		shrubland	Loma_Ridge_grassland_(litter_bags)	United States of America	2010-04-14	33.7396	-117.7034	Kastanozem/Luvisol	140	208	476	315	215	25.3	218	7	25.3917355371901	3.92231404958678	25.4487603305785	29.3363636363636	22.89	1.55909842845327	Cfa
mgm4514325.3	mgp3520		shrubland	Loma_Ridge_grassland_(litter_bags)	United States of America	2010-04-14	33.7396	-117.7034	Kastanozem/Luvisol	140	208	476	315	215	25.3	218	7	25.3917355371901	3.92231404958678	25.4487603305785	29.3363636363636	22.89	1.55909842845327	Cfa
mgm4514326.3	mgp3520		shrubland	Loma_Ridge_grassland_(litter_bags)	United States of America	2010-04-14	33.7396	-117.7034	Kastanozem/Luvisol	140	208	476	315	215	25.3	218	7	25.3917355371901	3.92231404958678	25.4487603305785	29.3363636363636	22.89	1.55909842845327	Cfa
mgm4514327.3	mgp3520		shrubland	Loma_Ridge_grassland_(litter_bags)	United States of America	2010-04-14	33.7396	-117.7034	Kastanozem/Luvisol	140	208	476	315	215	25.3	218	7	25.3917355371901	3.92231404958678	25.4487603305785	29.3363636363636	22.89	1.55909842845327	Cfa
mgm4514328.3	mgp3520		shrubland	Loma_Ridge_grassland_(litter_bags)	United States of America	2010-04-14	33.7396	-117.7034	Kastanozem/Luvisol	140	208	476	315	215	25.3	218	7	25.3917355371901	3.92231404958678	25.4487603305785	29.3363636363636	22.89	1.55909842845327	Cfa
mgm4514329.3	mgp3520		shrubland	Loma_Ridge_grassland_(litter_bags)	United States of America	2010-04-14	33.7396	-117.7034	Kastanozem/Luvisol	140	208	476	315	215	25.3	218	7	25.3917355371901	3.92231404958678	25.4487603305785	29.3363636363636	22.89	1.55909842845327	Cfa
mgm4514330.3	mgp3520		shrubland	Loma_Ridge_grassland_(litter_bags)	United States of America	2010-04-14	33.7396	-117.7034	Kastanozem/Luvisol	140	208	476	315	215	25.3	218	7	25.3917355371901	3.92231404958678	25.4487603305785	29.3363636363636	22.89	1.55909842845327	Cfa
mgm4514331.3	mgp3520		shrubland	Loma_Ridge_grassland_(litter_bags)	United States of America	2010-04-14	33.7396	-117.7034	Kastanozem/Luvisol	140	208	476	315	215	25.3	218	7	25.3917355371901	3.92231404958678	25.4487603305785	29.3363636363636	22.89	1.55909842845327	Cfa
mgm4529642.3	mgp3520		shrubland	Loma_Ridge_grassland_(litter_bags)	United States of America	2010-04-14	33.7396	-117.7034	Kastanozem/Luvisol	140	208	476	315	215	25.3	218	7	25.3917355371901	3.92231404958678	25.4487603305785	29.3363636363636	22.89	1.55909842845327	Cfa
mgm4529646.3	mgp3520		shrubland	Loma_Ridge_grassland_(litter_bags)	United States of America	2010-04-14	33.7396	-117.7034	Kastanozem/Luvisol	140	208	476	315	215	25.3	218	7	25.3917355371901	3.92231404958678	25.4487603305785	29.3363636363636	22.89	1.55909842845327	Cfa
mgm4535619.3	mgp3520		shrubland	Loma_Ridge_grassland_(litter_bags)	United States of America	2010-04-14	33.7396	-117.7034	Kastanozem/Luvisol	140	208	476	315	215	25.3	218	7	25.3917355371901	3.92231404958678	25.4487603305785	29.3363636363636	22.89	1.55909842845327	Cfa
mgm4535620.3	mgp3520		shrubland	Loma_Ridge_grassland_(litter_bags)	United States of America	2010-04-14	33.7396	-117.7034	Kastanozem/Luvisol	140	208	476	315	215	25.3	218	7	25.3917355371901	3.92231404958678	25.4487603305785	29.3363636363636	22.89	1.55909842845327	Cfa
mgm4535621.3	mgp3520		shrubland	Loma_Ridge_grassland_(litter_bags)	United States of America	2010-04-14	33.7396	-117.7034	Kastanozem/Luvisol	140	208	476	315	215	25.3	218	7	25.3917355371901	3.92231404958678	25.4487603305785	29.3363636363636	22.89	1.55909842845327	Cfa
mgm4535622.3	mgp3520		shrubland	Loma_Ridge_grassland_(litter_bags)	United States of America	2010-04-14	33.7396	-117.7034	Kastanozem/Luvisol	140	208	476	315	215	25.3	218	7	25.3917355371901	3.92231404958678	25.4487603305785	29.3363636363636	22.89	1.55909842845327	Cfa
mgm4535623.3	mgp3520		shrubland	Loma_Ridge_grassland_(litter_bags)	United States of America	2010-04-14	33.7396	-117.7034	Kastanozem/Luvisol	140	208	476	315	215	25.3	218	7	25.3917355371901	3.92231404958678	25.4487603305785	29.3363636363636	22.89	1.55909842845327	Cfa
mgm4535624.3	mgp3520		shrubland	Loma_Ridge_grassland_(litter_bags)	United States of America	2010-04-14	33.7396	-117.7034	Kastanozem/Luvisol	140	208	476	315	215	25.3	218	7	25.3917355371901	3.92231404958678	25.4487603305785	29.3363636363636	22.89	1.55909842845327	Cfa
mgm4535625.3	mgp3520		shrubland	Loma_Ridge_grassland_(litter_bags)	United States of America	2010-04-14	33.7396	-117.7034	Kastanozem/Luvisol	140	208	476	315	215	25.3	218	7	25.3917355371901	3.92231404958678	25.4487603305785	29.3363636363636	22.89	1.55909842845327	Cfa
mgm4537557.3	mgp3520	*	shrubland	Loma_Ridge_grassland_(litter_bags)	United States of America	2010-04-14	33.7396	-117.7034	Kastanozem/Luvisol	140	208	476	315	215	25.3	218	7	25.3917355371901	3.92231404958678	25.4487603305785	29.3363636363636	22.89	1.55909842845327	Cfa
mgm4537558.3	mgp3520	*	shrubland	Loma_Ridge_grassland_(litter_bags)	United States of America	2010-04-14	33.7396	-117.7034	Kastanozem/Luvisol	140	208	476	315	215	25.3	218	7	25.3917355371901	3.92231404958678	25.4487603305785	29.3363636363636	22.89	1.55909842845327	Cfa
mgm4537559.3	mgp3520		shrubland	Loma_Ridge_grassland_(litter_bags)	United States of America	2010-04-14	33.7396	-117.7034	Kastanozem/Luvisol	140	208	476	315	215	25.3	218	7	25.3917355371901	3.92231404958678	25.4487603305785	29.3363636363636	22.89	1.55909842845327	Cfa
mgm4537560.3	mgp3520		shrubland	Loma_Ridge_grassland_(litter_bags)	United States of America	2010-04-14	33.7396	-117.7034	Kastanozem/Luvisol	140	208	476	315	215	25.3	218	7	25.3917355371901	3.92231404958678	25.4487603305785	29.3363636363636	22.89	1.55909842845327	Cfa
mgm4537561.3	mgp3520		shrubland	Loma_Ridge_grassland_(litter_bags)	United States of America	2010-04-14	33.7396	-117.7034	Kastanozem/Luvisol	140	208	476	315	215	25.3	218	7	25.3917355371901	3.92231404958678	25.4487603305785	29.3363636363636	22.89	1.55909842845327	Cfa
mgm4537562.3	mgp3520		shrubland	Loma_Ridge_grassland_(litter_bags)	United States of America	2010-04-14	33.7396	-117.7034	Kastanozem/Luvisol	140	208	476	315	215	25.3	218	7	25.3917355371901	3.92231404958678	25.4487603305785	29.3363636363636	22.89	1.55909842845327	Cfa
mgm4537564.3	mgp3520		shrubland	Loma_Ridge_grassland_(litter_bags)	United States of America	2010-04-14	33.7396	-117.7034	Kastanozem/Luvisol	140	208	476	315	215	25.3	218	7	25.3917355371901	3.92231404958678	25.4487603305785	29.3363636363636	22.89	1.55909842845327	Cfa
mgm4537565.3	mgp3520		shrubland	Loma_Ridge_grassland_(litter_bags)	United States of America	2010-04-14	33.7396	-117.7034	Kastanozem/Luvisol	140	208	476	315	215	25.3	218	7	25.3917355371901	3.92231404958678	25.4487603305785	29.3363636363636	22.89	1.55909842845327	Cfa
mgm4537566.3	mgp3520		shrubland	Loma_Ridge_grassland_(litter_bags)	United States of America	2010-04-14	33.7396	-117.7034	Kastanozem/Luvisol	140	208	476	315	215	25.3	218	7	25.3917355371901	3.92231404958678	25.4487603305785	29.3363636363636	22.89	1.55909842845327	Cfa
mgm4537567.3	mgp3520		shrubland	Loma_Ridge_grassland_(litter_bags)	United States of America	2010-04-14	33.7396	-117.7034	Kastanozem/Luvisol	140	208	476	315	215	25.3	218	7	25.3917355371901	3.92231404958678	25.4487603305785	29.3363636363636	22.89	1.55909842845327	Cfa
mgm4538627.3	mgp3520		shrubland	Loma_Ridge_grassland_(litter_bags)	United States of America	2010-04-14	33.7396	-117.7034	Kastanozem/Luvisol	140	208	476	315	215	25.3	218	7	25.3917355371901	3.92231404958678	25.4487603305785	29.3363636363636	22.89	1.55909842845327	Cfa
mgm4539063.3	mgp5588	*	grassland	CedarCreek_minsoil_June2013	United States of America	2013-06-05	45.4026	-93.2021	Luvisol	128	126	682	192	253	43.1	313	5.6	53.4545454545455	9.19256198347107	74.7776859504132	62.6801652892562	12.8538016528926	2.49909015715467	Dfb
mgm4539064.3	mgp5588		grassland	CedarCreek_minsoil_June2013	United States of America	2013-06-05	45.4026	-93.2021	Luvisol	128	126	682	192	253	43.1	313	5.6	53.4545454545455	9.19256198347107	74.7776859504132	62.6801652892562	12.8538016528926	2.49909015715467	Dfb
mgm4541641.3	mgp5588		grassland	CedarCreek_minsoil_June2013	United States of America	2013-06-05	45.4026	-93.2021	Luvisol	128	126	682	192	253	43.1	313	5.6	53.4545454545455	9.19256198347107	74.7776859504132	62.6801652892562	12.8538016528926	2.49909015715467	Dfb
mgm4541642.3	mgp5588		grassland	CedarCreek_minsoil_June2013	United States of America	2013-06-05	45.4026	-93.2021	Luvisol	128	126	682	192	253	43.1	313	5.6	53.4545454545455	9.19256198347107	74.7776859504132	62.6801652892562	12.8538016528926	2.49909015715467	Dfb
mgm4541644.3	mgp5588	*	grassland	CedarCreek_minsoil_June2013	United States of America	2013-06-05	45.4026	-93.2021	Luvisol	128	126	682	192	253	43.1	313	5.6	53.4545454545455	9.19256198347107	74.7776859504132	62.6801652892562	12.8538016528926	2.49909015715467	Dfb
mgm4541645.3	mgp5588		grassland	CedarCreek_minsoil_June2013	United States of America	2013-06-05	45.4026	-93.2021	Luvisol	128	126	682	192	253	43.1	313	5.6	53.4545454545455	9.19256198347107	74.7776859504132	62.6801652892562	12.8538016528926	2.49909015715467	Dfb
mgm4541646.3	mgp5588		grassland	CedarCreek_minsoil_June2013	United States of America	2013-06-05	45.4026	-93.2021	Luvisol	128	126	682	192	253	43.1	313	5.6	53.4545454545455	9.19256198347107	74.7776859504132	62.6801652892562	12.8538016528926	2.49909015715467	Dfb
mgm4541647.3	mgp5588		grassland	CedarCreek_minsoil_June2013	United States of America	2013-06-05	45.4026	-93.2021	Luvisol	128	126	682	192	253	43.1	313	5.6	53.4545454545455	9.19256198347107	74.7776859504132	62.6801652892562	12.8538016528926	2.49909015715467	Dfb
mgm4541650.3	mgp5588		grassland	CedarCreek_minsoil_June2013	United States of America	2013-06-05	45.4026	-93.2021	Luvisol	128	126	682	192	253	43.1	313	5.6	53.4545454545455	9.19256198347107	74.7776859504132	62.6801652892562	12.8538016528926	2.49909015715467	Dfb
mgm4541651.3	mgp5588	*	grassland	CedarCreek_minsoil_June2013	United States of America	2013-06-05	45.4026	-93.2021	Luvisol	128	126	682	192	253	43.1	313	5.6	53.4545454545455	9.19256198347107	74.7776859504132	62.6801652892562	12.8538016528926	2.49909015715467	Cfb
mgm4554763.3	mgp7792		temperate_grassland	Flooding_lab_experiment	United Kingdom	2013-02-12	51.0448	-2.1119	Cambisols	121	279.5	195	525	221	36.95	456	6.9	45.4206611570248	21.5082644628099	67.6793388429752	66.9338842975207	14.049173553719	2.64696029776675	Cfb
mgm4554764.3	mgp7792	*	temperate_grassland	Flooding_lab_experiment	United Kingdom	2013-02-12	51.0448	-2.1119	Cambisols	121	279.5	195	525	221	36.95	456	6.9	45.4206611570248	21.5082644628099	67.6793388429752	66.9338842975207	14.049173553719	2.64696029776675	Cfb
mgm4554765.3	mgp7792		temperate_grassland	Flooding_lab_experiment	United Kingdom	2013-02-12	51.0448	-2.1119	Cambisols	121	279.5	195	525	221	36.95	456	6.9	45.4206611570248	21.5082644628099	67.6793388429752	66.9338842975207	14.049173553719	2.64696029776675	Cfb
mgm4554766.3	mgp7792	*	temperate_grassland	Flooding_lab_experiment	United Kingdom	2013-09-05	51.0448	-2.1119	Cambisols	121	279.5	195	525	221	36.95	456	6.9	45.6107438016529	21.7264462809917	67.597520661157	67.3347107438017	14.0519008264463	2.64696029776675	Cfb
mgm4554767.3	mgp7792		temperate_grassland	Flooding_lab_experiment	United Kingdom	2013-09-05	51.0448	-2.1119	Cambisols	121	279.5	195	525	221	36.95	456	6.9	45.6107438016529	21.7264462809917	67.597520661157	67.3347107438017	14.0519008264463	2.64696029776675	Cfb
mgm4554768.3	mgp7792		temperate_grassland	Flooding_lab_experiment	United Kingdom	2013-09-05	51.0448	-2.1119	Cambisols	121	279.5	195	525	221	36.95	456	6.9	45.6107438016529	21.7264462809917	67.597520661157	67.3347107438017	14.0519008264463	2.64696029776675	Cfb
mgm4554769.3	mgp7792	*	temperate_grassland	Flooding_lab_experiment	United Kingdom	2013-02-12	51.0448	-2.1119	Cambisols	121	279.5	195	525	221	36.95	456	6.9	45.4206611570248	21.5082644628099	67.6793388429752	66.9338842975207	14.049173553719	2.64696029776675	Cfb
mgm4554770.3	mgp7792		temperate_grassland	Flooding_lab_experiment	United Kingdom	2013-02-12	51.0448	-2.1119	Cambisols	121	279.5	195	525	221	36.95	456	6.9	45.4206611570248	21.5082644628099	67.6793388429752	66.9338842975207	14.049173553719	2.64696029776675	Cfb
mgm4554771.3	mgp7792		temperate_grassland	Flooding_lab_experiment	United Kingdom	2013-02-12	51.0448	-2.1119	Cambisols	121	279.5	195	525	221	36.95	456	6.9	45.4206611570248	21.5082644628099	67.6793388429752	66.9338842975207	14.049173553719	2.64696029776675	Cfb
mgm4558897.3	mgp8624		grassland	Schiermonnikoog_Metagenomes	Netherlands	2012-07-12	53.4937	6.2248	Fluvisols	105	265.5	365.5	368	278	45.55	646.5	7.1	44.5396694214876	23.4603305785124	56.4247933884297	68.0280991735537	13.4761983471074	3.48982630272953	Cfb
mgm4558898.3	mgp8624		grassland	Schiermonnikoog_Metagenomes	Netherlands	2012-07-12	53.4937	6.2248	Fluvisols	105	265.5	365.5	368	278	45.55	646.5	7.1	44.5396694214876	23.4603305785124	56.4247933884297	68.0280991735537	13.4761983471074	3.48982630272953	Cfb
mgm4558899.3	mgp8624		grassland	Schiermonnikoog_Metagenomes	Netherlands	2012-07-12	53.4937	6.2248	Fluvisols	105	265.5	365.5	368	278	45.55	646.5	7.1	44.5396694214876	23.4603305785124	56.4247933884297	68.0280991735537	13.4761983471074	3.48982630272953	Cfb
mgm4558900.3	mgp8624		grassland	Schiermonnikoog_Metagenomes	Netherlands	2012-07-12	53.4937	6.2248	Fluvisols	105	265.5	365.5	368	278	45.55	646.5	7.1	44.5396694214876	23.4603305785124	56.4247933884297	68.0280991735537	13.4761983471074	3.48982630272953	Cfb
mgm4558901.3	mgp8624		grassland	Schiermonnikoog_Metagenomes	Netherlands	2012-07-12	53.4937	6.2248	Fluvisols	105	265.5	365.5	368	278	45.55	646.5	7.1	44.5396694214876	23.4603305785124	56.4247933884297	68.0280991735537	13.4761983471074	3.48982630272953	Cfb
mgm4558902.3	mgp8624		grassland	Schiermonnikoog_Metagenomes	Netherlands	2012-07-12	53.4937	6.2248	Fluvisols	105	265.5	365.5	368	278	45.55	646.5	7.1	44.5396694214876	23.4603305785124	56.4247933884297	68.0280991735537	13.4761983471074	3.48982630272953	Cfb
mgm4558904.3	mgp8624		grassland	Schiermonnikoog_Metagenomes	Netherlands	2012-07-12	53.4937	6.2248	Fluvisols	105	265.5	365.5	368	278	45.55	646.5	7.1	44.5396694214876	23.4603305785124	56.4247933884297	68.0280991735537	13.4761983471074	3.48982630272953	Cfb
mgm4558905.3	mgp8624		grassland	Schiermonnikoog_Metagenomes	Netherlands	2012-07-12	53.4937	6.2248	Fluvisols	105	265.5	365.5	368	278	45.55	646.5	7.1	44.5396694214876	23.4603305785124	56.4247933884297	68.0280991735537	13.4761983471074	3.48982630272953	Cfb
mgm4558906.3	mgp8624		grassland	Schiermonnikoog_Metagenomes	Netherlands	2012-07-12	53.4937	6.2248	Fluvisols	105	265.5	365.5	368	278	45.55	646.5	7.1	44.5396694214876	23.4603305785124	56.4247933884297	68.0280991735537	13.4761983471074	3.48982630272953	Cfb
mgm4558907.3	mgp8624		grassland	Schiermonnikoog_Metagenomes	Netherlands	2012-07-12	53.4937	6.2248	Fluvisols	105	265.5	365.5	368	278	45.55	646.5	7.1	44.5396694214876	23.4603305785124	56.4247933884297	68.0280991735537	13.4761983471074	3.48982630272953	Cfb
mgm4558908.3	mgp8624		grassland	Schiermonnikoog_Metagenomes	Netherlands	2012-07-12	53.4937	6.2248	Fluvisols	105	265.5	365.5	368	278	45.55	646.5	7.1	44.5396694214876	23.4603305785124	56.4247933884297	68.0280991735537	13.4761983471074	3.48982630272953	Cfb
mgm4558909.3	mgp8624		grassland	Schiermonnikoog_Metagenomes	Netherlands	2012-07-12	53.4937	6.2248	Fluvisols	105	265.5	365.5	368	278	45.55	646.5	7.1	44.5396694214876	23.4603305785124	56.4247933884297	68.0280991735537	13.4761983471074	3.48982630272953	Cfb
mgm4558910.3	mgp8624		grassland	Schiermonnikoog_Metagenomes	Netherlands	2012-07-12	53.4937	6.2248	Fluvisols	105	265.5	365.5	368	278	45.55	646.5	7.1	44.5396694214876	23.4603305785124	56.4247933884297	68.0280991735537	13.4761983471074	3.48982630272953	Cfb
mgm4558911.3	mgp8624		grassland	Schiermonnikoog_Metagenomes	Netherlands	2012-07-12	53.4937	6.2248	Fluvisols	105	265.5	365.5	368	278	45.55	646.5	7.1	44.5396694214876	23.4603305785124	56.4247933884297	68.0280991735537	13.4761983471074	3.48982630272953	Cfb
mgm4558912.3	mgp8624		grassland	Schiermonnikoog_Metagenomes	Netherlands	2012-07-12	53.4937	6.2248	Fluvisols	105	265.5	365.5	368	278	45.55	646.5	7.1	44.5396694214876	23.4603305785124	56.4247933884297	68.0280991735537	13.4761983471074	3.48982630272953	Cfb
mgm4558913.3	mgp8624		grassland	Schiermonnikoog_Metagenomes	Netherlands	2012-07-12	53.4937	6.2248	Fluvisols	105	265.5	365.5	368	278	45.55	646.5	7.1	44.5396694214876	23.4603305785124	56.4247933884297	68.0280991735537	13.4761983471074	3.48982630272953	Cfb
mgm4558914.3	mgp8624		grassland	Schiermonnikoog_Metagenomes	Netherlands	2012-07-12	53.4937	6.2248	Fluvisols	105	265.5	365.5	368	278	45.55	646.5	7.1	44.5396694214876	23.4603305785124	56.4247933884297	68.0280991735537	13.4761983471074	3.48982630272953	Cfb
mgm4558915.3	mgp8624		grassland	Schiermonnikoog_Metagenomes	Netherlands	2012-07-12	53.4937	6.2248	Fluvisols	105	265.5	365.5	368	278	45.55	646.5	7.1	44.5396694214876	23.4603305785124	56.4247933884297	68.0280991735537	13.4761983471074	3.48982630272953	Cfb
mgm4558916.3	mgp8624		grassland	Schiermonnikoog_Metagenomes	Netherlands	2012-07-12	53.4937	6.2248	Fluvisols	105	265.5	365.5	368	278	45.55	646.5	7.1	44.5396694214876	23.4603305785124	56.4247933884297	68.0280991735537	13.4761983471074	3.48982630272953	Cfb
mgm4558917.3	mgp8624		grassland	Schiermonnikoog_Metagenomes	Netherlands	2012-07-12	53.4937	6.2248	Fluvisols	105	265.5	365.5	368	278	45.55	646.5	7.1	44.5396694214876	23.4603305785124	56.4247933884297	68.0280991735537	13.4761983471074	3.48982630272953	Cfb
mgm4558918.3	mgp8624		grassland	Schiermonnikoog_Metagenomes	Netherlands	2012-07-12	53.4937	6.2248	Fluvisols	105	265.5	365.5	368	278	45.55	646.5	7.1	44.5396694214876	23.4603305785124	56.4247933884297	68.0280991735537	13.4761983471074	3.48982630272953	Cfb
mgm4558919.3	mgp8624		grassland	Schiermonnikoog_Metagenomes	Netherlands	2012-07-12	53.4937	6.2248	Fluvisols	105	265.5	365.5	368	278	45.55	646.5	7.1	44.5396694214876	23.4603305785124	56.4247933884297	68.0280991735537	13.4761983471074	3.48982630272953	Cfb
mgm4558920.3	mgp8624		grassland	Schiermonnikoog_Metagenomes	Netherlands	2012-07-12	53.4937	6.2248	Fluvisols	105	265.5	365.5	368	278	45.55	646.5	7.1	44.5396694214876	23.4603305785124	56.4247933884297	68.0280991735537	13.4761983471074	3.48982630272953	Cfb
mgm4558921.3	mgp8624	*	grassland	Schiermonnikoog_Metagenomes	Netherlands	2012-07-12	53.4937	6.2248	Fluvisols	105	265.5	365.5	368	278	45.55	646.5	7.1	44.5396694214876	23.4603305785124	56.4247933884297	68.0280991735537	13.4761983471074	3.48982630272953	Cfb
mgm4558922.3	mgp8624		grassland	Schiermonnikoog_Metagenomes	Netherlands	2012-07-12	53.4937	6.2248	Fluvisols	105	265.5	365.5	368	278	45.55	646.5	7.1	44.5396694214876	23.4603305785124	56.4247933884297	68.0280991735537	13.4761983471074	3.48982630272953	Cfb
mgm4558923.3	mgp8624		grassland	Schiermonnikoog_Metagenomes	Netherlands	2012-07-12	53.4937	6.2248	Fluvisols	105	265.5	365.5	368	278	45.55	646.5	7.1	44.5396694214876	23.4603305785124	56.4247933884297	68.0280991735537	13.4761983471074	3.48982630272953	Cfb
mgm4558925.3	mgp8624	*	grassland	Schiermonnikoog_Metagenomes	Netherlands	2012-07-12	53.4937	6.2248	Fluvisols	105	265.5	365.5	368	278	45.55	646.5	7.1	44.5396694214876	23.4603305785124	56.4247933884297	68.0280991735537	13.4761983471074	3.48982630272953	Cfb
mgm4558927.3	mgp8624		grassland	Schiermonnikoog_Metagenomes	Netherlands	2012-07-12	53.4937	6.2248	Fluvisols	105	265.5	365.5	368	278	45.55	646.5	7.1	44.5396694214876	23.4603305785124	56.4247933884297	68.0280991735537	13.4761983471074	3.48982630272953	Cfb
mgm4558928.3	mgp8624		grassland	Schiermonnikoog_Metagenomes	Netherlands	2012-07-12	53.4937	6.2248	Fluvisols	105	265.5	365.5	368	278	45.55	646.5	7.1	44.5396694214876	23.4603305785124	56.4247933884297	68.0280991735537	13.4761983471074	3.48982630272953	Cfb
mgm4558930.3	mgp8624		grassland	Schiermonnikoog_Metagenomes	Netherlands	2012-07-12	53.4937	6.2248	Fluvisols	105	265.5	365.5	368	278	45.55	646.5	7.1	44.5396694214876	23.4603305785124	56.4247933884297	68.0280991735537	13.4761983471074	3.48982630272953	Cfb
mgm4558931.3	mgp8624		grassland	Schiermonnikoog_Metagenomes	Netherlands	2012-07-12	53.4937	6.2248	Fluvisols	105	265.5	365.5	368	278	45.55	646.5	7.1	44.5396694214876	23.4603305785124	56.4247933884297	68.0280991735537	13.4761983471074	3.48982630272953	Cfb
mgm4558932.3	mgp8624		grassland	Schiermonnikoog_Metagenomes	Netherlands	2012-07-12	53.4937	6.2248	Fluvisols	105	265.5	365.5	368	278	45.55	646.5	7.1	44.5396694214876	23.4603305785124	56.4247933884297	68.0280991735537	13.4761983471074	3.48982630272953	Cfb
mgm4558933.3	mgp8624	*	grassland	Schiermonnikoog_Metagenomes	Netherlands	2012-07-12	53.4937	6.2248	Fluvisols	105	265.5	365.5	368	278	45.55	646.5	7.1	44.5396694214876	23.4603305785124	56.4247933884297	68.0280991735537	13.4761983471074	3.48982630272953	Cfb
mgm4558934.3	mgp8624		grassland	Schiermonnikoog_Metagenomes	Netherlands	2012-07-12	53.4937	6.2248	Fluvisols	105	265.5	365.5	368	278	45.55	646.5	7.1	44.5396694214876	23.4603305785124	56.4247933884297	68.0280991735537	13.4761983471074	3.48982630272953	Cfb
mgm4558935.3	mgp8624		grassland	Schiermonnikoog_Metagenomes	Netherlands	2012-07-12	53.4937	6.2248	Fluvisols	105	265.5	365.5	368	278	45.55	646.5	7.1	44.5396694214876	23.4603305785124	56.4247933884297	68.0280991735537	13.4761983471074	3.48982630272953	Cfb
mgm4558936.3	mgp8624		grassland	Schiermonnikoog_Metagenomes	Netherlands	2012-07-12	53.4937	6.2248	Fluvisols	105	265.5	365.5	368	278	45.55	646.5	7.1	44.5396694214876	23.4603305785124	56.4247933884297	68.0280991735537	13.4761983471074	3.48982630272953	Cfb
mgm4558937.3	mgp8624		grassland	Schiermonnikoog_Metagenomes	Netherlands	2012-07-12	53.4937	6.2248	Fluvisols	105	265.5	365.5	368	278	45.55	646.5	7.1	44.5396694214876	23.4603305785124	56.4247933884297	68.0280991735537	13.4761983471074	3.48982630272953	Cfb
mgm4558938.3	mgp8624		grassland	Schiermonnikoog_Metagenomes	Netherlands	2012-07-12	53.4937	6.2248	Fluvisols	105	265.5	365.5	368	278	45.55	646.5	7.1	44.5396694214876	23.4603305785124	56.4247933884297	68.0280991735537	13.4761983471074	3.48982630272953	Cfb
mgm4558939.3	mgp8624		grassland	Schiermonnikoog_Metagenomes	Netherlands	2012-07-12	53.4937	6.2248	Fluvisols	105	265.5	365.5	368	278	45.55	646.5	7.1	44.5396694214876	23.4603305785124	56.4247933884297	68.0280991735537	13.4761983471074	3.48982630272953	Cfb
mgm4558940.3	mgp8624		grassland	Schiermonnikoog_Metagenomes	Netherlands	2012-07-12	53.4937	6.2248	Fluvisols	105	265.5	365.5	368	278	45.55	646.5	7.1	44.5396694214876	23.4603305785124	56.4247933884297	68.0280991735537	13.4761983471074	3.48982630272953	Cfb
mgm4570855.3	mgp9904	*	grassland	METAECO	New Zealand	2013-05-15	-43.0355	171.7561	Andosols	101	225	469.5	305	311	47.2	1126	5.7	60.9867768595041	57.9644628099174	32.496694214876	119.097520661157	13.2679338842975	4.84226633581472	Cfb
mgm4570856.3	mgp9904	*	grassland	METAECO	New Zealand	2013-05-15	-43.0355	171.7561	Andosols	101	225	469.5	305	311	47.2	1126	5.7	60.9867768595041	57.9644628099174	32.496694214876	119.097520661157	13.2679338842975	4.84226633581472	Cfb
mgm4570857.3	mgp9904		grassland	METAECO	New Zealand	2013-05-15	-43.0355	171.7561	Andosols	101	225	469.5	305	311	47.2	1126	5.7	60.9867768595041	57.9644628099174	32.496694214876	119.097520661157	13.2679338842975	4.84226633581472	Cfb
mgm4570859.3	mgp9904	*	grassland	METAECO	New Zealand	2013-05-15	-43.0355	171.7561	Andosols	101	225	469.5	305	311	47.2	1126	5.7	60.9867768595041	57.9644628099174	32.496694214876	119.097520661157	13.2679338842975	4.84226633581472	Cfb
mgm4577669.3	mgp10450	*	savanna	Brazilian_savannah_(Cerrado)_Biodiversity	Brazil	2014-01-01	-15.6094	-47.7433	Ferralsols	111	491	232.5	276.5	77	14.5	233	5	73.9851239669422	55.5801652892562	115.490909090909	129.570247933884	26.7207438016529	1.18403639371381	Aw
mgm4577670.3	mgp10450		savanna	Brazilian_savannah_(Cerrado)_Biodiversity	Brazil	2014-01-01	-15.6094	-47.7433	Ferralsols	111	491	232.5	276.5	77	14.5	233	5	73.9851239669422	55.5801652892562	115.490909090909	129.570247933884	26.7207438016529	1.18403639371381	Aw
mgm4577671.3	mgp10450		savanna	Brazilian_savannah_(Cerrado)_Biodiversity	Brazil	2014-01-01	-15.6094	-47.7433	Ferralsols	111	491	232.5	276.5	77	14.5	233	5	73.9851239669422	55.5801652892562	115.490909090909	129.570247933884	26.7207438016529	1.18403639371381	Aw
mgm4577672.3	mgp10450		savanna	Brazilian_savannah_(Cerrado)_Biodiversity	Brazil	2014-01-01	-15.6094	-47.7433	Ferralsols	111	491	232.5	276.5	77	14.5	233	5	73.9851239669422	55.5801652892562	115.490909090909	129.570247933884	26.7207438016529	1.18403639371381	Aw
mgm4578714.3	mgp10523		savanna	Brazilian_savannah_(Cerrado)_Biodiversity	Brazil	2014-01-01	-15.6094	-47.7433	Ferralsols	111	491	232.5	276.5	77	14.5	233	5	73.9851239669422	55.5801652892562	115.490909090909	129.570247933884	26.7207438016529	1.18403639371381	Aw
mgm4578924.3	mgp10541	*	savanna	Biodiversity_Brazilian_savannah_soil_(Cerrado)	Brazil	2014-01-01	-15.6094	-47.7433	Ferralsols	111	491	232.5	276.5	77	14.5	233	5	73.9851239669422	55.5801652892562	115.490909090909	129.570247933884	26.7207438016529	1.18403639371381	Aw
mgm4578925.3	mgp10541	*	savanna	Biodiversity_Brazilian_savannah_soil_(Cerrado)	Brazil	2014-01-01	-15.6094	-47.7433	Ferralsols	111	491	232.5	276.5	77	14.5	233	5	73.9851239669422	55.5801652892562	115.490909090909	129.570247933884	26.7207438016529	1.18403639371381	Aw
mgm4578926.3	mgp10541		savanna	Biodiversity_Brazilian_savannah_soil_(Cerrado)	Brazil	2014-01-01	-15.6094	-47.7433	Ferralsols	111	491	232.5	276.5	77	14.5	233	5	73.9851239669422	55.5801652892562	115.490909090909	129.570247933884	26.7207438016529	1.18403639371381	Aw
mgm4578927.3	mgp10541		savanna	Biodiversity_Brazilian_savannah_soil_(Cerrado)	Brazil	2014-01-01	-15.6094	-47.7433	Ferralsols	111	491	232.5	276.5	77	14.5	233	5	73.9851239669422	55.5801652892562	115.490909090909	129.570247933884	26.7207438016529	1.18403639371381	Aw
mgm4583642.3	mgp10956		shrubland	Santa_Margarita_Ecological_Reserve_Soil_Metagenomes	United States of America	2016-12-01	33.4411	-117.1645	Kastanozem	203.5	137.5	578.5	284	211.5	29.75	278	6.5	21.2851239669421	1.13305785123967	19.0867768595041	22.7561983471074	24.0730578512397	1.89154259718776	Csa
mgm4583644.3	mgp10956		shrubland	Santa_Margarita_Ecological_Reserve_Soil_Metagenomes	United States of America	2016-12-01	33.4411	-117.1645	Kastanozem	203.5	137.5	578.5	284	211.5	29.75	278	6.5	21.2851239669421	1.13305785123967	19.0867768595041	22.7561983471074	24.0730578512397	1.89154259718776	Csa
mgm4583645.3	mgp10956		shrubland	Santa_Margarita_Ecological_Reserve_Soil_Metagenomes	United States of America	2016-12-01	33.4411	-117.1645	Kastanozem	203.5	137.5	578.5	284	211.5	29.75	278	6.5	21.2851239669421	1.13305785123967	19.0867768595041	22.7561983471074	24.0730578512397	1.89154259718776	Csa
mgm4583646.3	mgp10956		shrubland	Santa_Margarita_Ecological_Reserve_Soil_Metagenomes	United States of America	2016-12-01	33.4411	-117.1645	Kastanozem	203.5	137.5	578.5	284	211.5	29.75	278	6.5	21.2851239669421	1.13305785123967	19.0867768595041	22.7561983471074	24.0730578512397	1.89154259718776	Csa
mgm4583647.3	mgp10956		shrubland	Santa_Margarita_Ecological_Reserve_Soil_Metagenomes	United States of America	2016-12-01	33.4411	-117.1645	Kastanozem	203.5	137.5	578.5	284	211.5	29.75	278	6.5	21.2851239669421	1.13305785123967	19.0867768595041	22.7561983471074	24.0730578512397	1.89154259718776	Csa
mgm4583648.3	mgp10956		shrubland	Santa_Margarita_Ecological_Reserve_Soil_Metagenomes	United States of America	2016-12-01	33.4411	-117.1645	Kastanozem	203.5	137.5	578.5	284	211.5	29.75	278	6.5	21.2851239669421	1.13305785123967	19.0867768595041	22.7561983471074	24.0730578512397	1.89154259718776	Csa
mgm4583649.3	mgp10956		shrubland	Santa_Margarita_Ecological_Reserve_Soil_Metagenomes	United States of America	2016-12-01	33.4411	-117.1645	Kastanozem	203.5	137.5	578.5	284	211.5	29.75	278	6.5	21.2851239669421	1.13305785123967	19.0867768595041	22.7561983471074	24.0730578512397	1.89154259718776	Csa
mgm4584765.3	mgp10956		shrubland	Santa_Margarita_Ecological_Reserve_Soil_Metagenomes	United States of America	2016-12-01	33.4411	-117.1645	Kastanozem	203.5	137.5	578.5	284	211.5	29.75	278	6.5	21.2851239669421	1.13305785123967	19.0867768595041	22.7561983471074	24.0730578512397	1.89154259718776	Csa
mgm4584767.3	mgp10956		shrubland	Santa_Margarita_Ecological_Reserve_Soil_Metagenomes	United States of America	2016-12-01	33.4411	-117.1645	Kastanozem	203.5	137.5	578.5	284	211.5	29.75	278	6.5	21.2851239669421	1.13305785123967	19.0867768595041	22.7561983471074	24.0730578512397	1.89154259718776	Csa
mgm4584768.3	mgp10956		shrubland	Santa_Margarita_Ecological_Reserve_Soil_Metagenomes	United States of America	2016-12-01	33.4411	-117.1645	Kastanozem	203.5	137.5	578.5	284	211.5	29.75	278	6.5	21.2851239669421	1.13305785123967	19.0867768595041	22.7561983471074	24.0730578512397	1.89154259718776	Csa
mgm4584769.3	mgp10956	*	shrubland	Santa_Margarita_Ecological_Reserve_Soil_Metagenomes	United States of America	2016-12-01	33.4411	-117.1645	Kastanozem	203.5	137.5	578.5	284	211.5	29.75	278	6.5	21.2851239669421	1.13305785123967	19.0867768595041	22.7561983471074	24.0730578512397	1.89154259718776	Csa
mgm4584770.3	mgp10956		shrubland	Santa_Margarita_Ecological_Reserve_Soil_Metagenomes	United States of America	2016-12-01	33.4411	-117.1645	Kastanozem	203.5	137.5	578.5	284	211.5	29.75	278	6.5	21.2851239669421	1.13305785123967	19.0867768595041	22.7561983471074	24.0730578512397	1.89154259718776	Csa
mgm4584771.3	mgp10956	*	shrubland	Santa_Margarita_Ecological_Reserve_Soil_Metagenomes	United States of America	2016-12-01	33.4411	-117.1645	Kastanozem	203.5	137.5	578.5	284	211.5	29.75	278	6.5	21.2851239669421	1.13305785123967	19.0867768595041	22.7561983471074	24.0730578512397	1.89154259718776	Csa
mgm4584873.3	mgp10956		shrubland	Santa_Margarita_Ecological_Reserve_Soil_Metagenomes	United States of America	2016-12-01	33.4411	-117.1645	Kastanozem	203.5	137.5	578.5	284	211.5	29.75	278	6.5	21.2851239669421	1.13305785123967	19.0867768595041	22.7561983471074	24.0730578512397	1.89154259718776	Csa
mgm4612987.3	mgp10956		shrubland	Santa_Margarita_Ecological_Reserve_Soil_Metagenomes	United States of America	2016-12-01	33.4411	-117.1645	Kastanozem	203.5	137.5	578.5	284	211.5	29.75	278	6.5	21.2851239669421	1.13305785123967	19.0867768595041	22.7561983471074	24.0730578512397	1.89154259718776	Csa
mgm4612988.3	mgp10956	*	shrubland	Santa_Margarita_Ecological_Reserve_Soil_Metagenomes	United States of America	2016-12-01	33.4411	-117.1645	Kastanozem	203.5	137.5	578.5	284	211.5	29.75	278	6.5	21.2851239669421	1.13305785123967	19.0867768595041	22.7561983471074	24.0730578512397	1.89154259718776	Csa
mgm4623639.3	mgp13011		grassland	MPG_Ranch_Project	United States of America	2012-06-15	46.682	-114.027	Kastanozem	130	273.5	326.5	400	168.5	26.05	224.5	7.1	25.9181818181818	1.85537190082645	16.100826446281	27.7429752066116	15.054958677686	1.60541770057899	Dfb
mgm4623640.3	mgp13011		grassland	MPG_Ranch_Project	United States of America	2012-06-15	46.682	-114.027	Kastanozem	130	273.5	326.5	400	168.5	26.05	224.5	7.1	25.9181818181818	1.85537190082645	16.100826446281	27.7429752066116	15.054958677686	1.60541770057899	Dfb
mgm4623642.3	mgp13011		grassland	MPG_Ranch_Project	United States of America	2012-06-15	46.682	-114.027	Kastanozem	130	273.5	326.5	400	168.5	26.05	224.5	7.1	25.9181818181818	1.85537190082645	16.100826446281	27.7429752066116	15.054958677686	1.60541770057899	Dfb
mgm4623643.3	mgp13011		grassland	MPG_Ranch_Project	United States of America	2012-06-15	46.682	-114.027	Kastanozem	130	273.5	326.5	400	168.5	26.05	224.5	7.1	25.9181818181818	1.85537190082645	16.100826446281	27.7429752066116	15.054958677686	1.60541770057899	Dfb
mgm4623644.3	mgp13011		grassland	MPG_Ranch_Project	United States of America	2012-06-15	46.682	-114.027	Kastanozem	130	273.5	326.5	400	168.5	26.05	224.5	7.1	25.9181818181818	1.85537190082645	16.100826446281	27.7429752066116	15.054958677686	1.60541770057899	Dfb
mgm4623645.3	mgp13011		grassland	MPG_Ranch_Project	United States of America	2012-06-15	46.682	-114.027	Kastanozem	130	273.5	326.5	400	168.5	26.05	224.5	7.1	25.9181818181818	1.85537190082645	16.100826446281	27.7429752066116	15.054958677686	1.60541770057899	Dfb
mgm4623647.3	mgp13011		grassland	MPG_Ranch_Project	United States of America	2012-06-15	46.682	-114.027	Kastanozem	130	273.5	326.5	400	168.5	26.05	224.5	7.1	25.9181818181818	1.85537190082645	16.100826446281	27.7429752066116	15.054958677686	1.60541770057899	Dfb
mgm4623648.3	mgp13011		grassland	MPG_Ranch_Project	United States of America	2012-06-15	46.682	-114.027	Kastanozem	130	273.5	326.5	400	168.5	26.05	224.5	7.1	25.9181818181818	1.85537190082645	16.100826446281	27.7429752066116	15.054958677686	1.60541770057899	Dfb
mgm4623649.3	mgp13011		grassland	MPG_Ranch_Project	United States of America	2012-06-15	46.682	-114.027	Kastanozem	130	273.5	326.5	400	168.5	26.05	224.5	7.1	25.9181818181818	1.85537190082645	16.100826446281	27.7429752066116	15.054958677686	1.60541770057899	Dfb
mgm4623650.3	mgp13011		grassland	MPG_Ranch_Project	United States of America	2012-06-15	46.682	-114.027	Kastanozem	130	273.5	326.5	400	168.5	26.05	224.5	7.1	25.9181818181818	1.85537190082645	16.100826446281	27.7429752066116	15.054958677686	1.60541770057899	Dfb
mgm4623652.3	mgp13011		grassland	MPG_Ranch_Project	United States of America	2012-06-15	46.682	-114.027	Kastanozem	130	273.5	326.5	400	168.5	26.05	224.5	7.1	25.9181818181818	1.85537190082645	16.100826446281	27.7429752066116	15.054958677686	1.60541770057899	Dfb
mgm4623653.3	mgp13011		grassland	MPG_Ranch_Project	United States of America	2012-06-15	46.682	-114.027	Kastanozem	130	273.5	326.5	400	168.5	26.05	224.5	7.1	25.9181818181818	1.85537190082645	16.100826446281	27.7429752066116	15.054958677686	1.60541770057899	Dfb
mgm4623654.3	mgp13011		grassland	MPG_Ranch_Project	United States of America	2012-06-15	46.682	-114.027	Kastanozem	130	273.5	326.5	400	168.5	26.05	224.5	7.1	25.9181818181818	1.85537190082645	16.100826446281	27.7429752066116	15.054958677686	1.60541770057899	Dfb
mgm4623655.3	mgp13011		grassland	MPG_Ranch_Project	United States of America	2012-06-15	46.682	-114.027	Kastanozem	130	273.5	326.5	400	168.5	26.05	224.5	7.1	25.9181818181818	1.85537190082645	16.100826446281	27.7429752066116	15.054958677686	1.60541770057899	Dfb
mgm4623656.3	mgp13011		grassland	MPG_Ranch_Project	United States of America	2012-06-15	46.682	-114.027	Kastanozem	130	273.5	326.5	400	168.5	26.05	224.5	7.1	25.9181818181818	1.85537190082645	16.100826446281	27.7429752066116	15.054958677686	1.60541770057899	Dfb
mgm4623658.3	mgp13011		grassland	MPG_Ranch_Project	United States of America	2012-06-15	46.682	-114.027	Kastanozem	130	273.5	326.5	400	168.5	26.05	224.5	7.1	25.9181818181818	1.85537190082645	16.100826446281	27.7429752066116	15.054958677686	1.60541770057899	Dfb
mgm4623659.3	mgp13011		grassland	MPG_Ranch_Project	United States of America	2012-06-15	46.682	-114.027	Kastanozem	130	273.5	326.5	400	168.5	26.05	224.5	7.1	25.9181818181818	1.85537190082645	16.100826446281	27.7429752066116	15.054958677686	1.60541770057899	Dfb
mgm4623661.3	mgp13011		grassland	MPG_Ranch_Project	United States of America	2012-06-15	46.682	-114.027	Kastanozem	130	273.5	326.5	400	168.5	26.05	224.5	7.1	25.9181818181818	1.85537190082645	16.100826446281	27.7429752066116	15.054958677686	1.60541770057899	Dfb
mgm4623662.3	mgp13011		grassland	MPG_Ranch_Project	United States of America	2012-06-15	46.682	-114.027	Kastanozem	130	273.5	326.5	400	168.5	26.05	224.5	7.1	25.9181818181818	1.85537190082645	16.100826446281	27.7429752066116	15.054958677686	1.60541770057899	Dfb
mgm4623664.3	mgp13011	*	grassland	MPG_Ranch_Project	United States of America	2012-06-15	46.682	-114.027	Kastanozem	130	273.5	326.5	400	168.5	26.05	224.5	7.1	25.9181818181818	1.85537190082645	16.100826446281	27.7429752066116	15.054958677686	1.60541770057899	Dfb
mgm4623665.3	mgp13011	*	grassland	MPG_Ranch_Project	United States of America	2012-06-15	46.682	-114.027	Kastanozem	130	273.5	326.5	400	168.5	26.05	224.5	7.1	25.9181818181818	1.85537190082645	16.100826446281	27.7429752066116	15.054958677686	1.60541770057899	Dfb
mgm4623666.3	mgp13011		grassland	MPG_Ranch_Project	United States of America	2012-06-15	46.682	-114.027	Kastanozem	130	273.5	326.5	400	168.5	26.05	224.5	7.1	25.9181818181818	1.85537190082645	16.100826446281	27.7429752066116	15.054958677686	1.60541770057899	Dfb
mgm4623667.3	mgp13011		grassland	MPG_Ranch_Project	United States of America	2012-06-15	46.682	-114.027	Kastanozem	130	273.5	326.5	400	168.5	26.05	224.5	7.1	25.9181818181818	1.85537190082645	16.100826446281	27.7429752066116	15.054958677686	1.60541770057899	Dfb
mgm4623669.3	mgp13011		grassland	MPG_Ranch_Project	United States of America	2012-06-15	46.682	-114.027	Kastanozem	130	273.5	326.5	400	168.5	26.05	224.5	7.1	25.9181818181818	1.85537190082645	16.100826446281	27.7429752066116	15.054958677686	1.60541770057899	Dfb
mgm4623670.3	mgp13011		grassland	MPG_Ranch_Project	United States of America	2012-06-15	46.682	-114.027	Kastanozem	130	273.5	326.5	400	168.5	26.05	224.5	7.1	25.9181818181818	1.85537190082645	16.100826446281	27.7429752066116	15.054958677686	1.60541770057899	Dfb
mgm4623671.3	mgp13011		grassland	MPG_Ranch_Project	United States of America	2012-06-15	46.682	-114.027	Kastanozem	130	273.5	326.5	400	168.5	26.05	224.5	7.1	25.9181818181818	1.85537190082645	16.100826446281	27.7429752066116	15.054958677686	1.60541770057899	Dfb
mgm4623672.3	mgp13011	*	grassland	MPG_Ranch_Project	United States of America	2012-06-15	46.682	-114.027	Kastanozem	130	273.5	326.5	400	168.5	26.05	224.5	7.1	25.9181818181818	1.85537190082645	16.100826446281	27.7429752066116	15.054958677686	1.60541770057899	Dfb
mgm4623673.3	mgp13011		grassland	MPG_Ranch_Project	United States of America	2012-06-15	46.682	-114.027	Kastanozem	130	273.5	326.5	400	168.5	26.05	224.5	7.1	25.9181818181818	1.85537190082645	16.100826446281	27.7429752066116	15.054958677686	1.60541770057899	Dfb
mgm4623674.3	mgp13011		grassland	MPG_Ranch_Project	United States of America	2012-06-15	46.682	-114.027	Kastanozem	130	273.5	326.5	400	168.5	26.05	224.5	7.1	25.9181818181818	1.85537190082645	16.100826446281	27.7429752066116	15.054958677686	1.60541770057899	Dfb
mgm4623675.3	mgp13011		grassland	MPG_Ranch_Project	United States of America	2012-06-15	46.682	-114.027	Kastanozem	130	273.5	326.5	400	168.5	26.05	224.5	7.1	25.9181818181818	1.85537190082645	16.100826446281	27.7429752066116	15.054958677686	1.60541770057899	Dfb
mgm4623676.3	mgp13011		grassland	MPG_Ranch_Project	United States of America	2012-06-15	46.682	-114.027	Kastanozem	130	273.5	326.5	400	168.5	26.05	224.5	7.1	25.9181818181818	1.85537190082645	16.100826446281	27.7429752066116	15.054958677686	1.60541770057899	Dfb
mgm4623677.3	mgp13011		grassland	MPG_Ranch_Project	United States of America	2012-06-15	46.682	-114.027	Kastanozem	130	273.5	326.5	400	168.5	26.05	224.5	7.1	25.9181818181818	1.85537190082645	16.100826446281	27.7429752066116	15.054958677686	1.60541770057899	Dfb
mgm4623678.3	mgp13011		grassland	MPG_Ranch_Project	United States of America	2012-06-15	46.682	-114.027	Kastanozem	130	273.5	326.5	400	168.5	26.05	224.5	7.1	25.9181818181818	1.85537190082645	16.100826446281	27.7429752066116	15.054958677686	1.60541770057899	Dfb
mgm4623679.3	mgp13011		grassland	MPG_Ranch_Project	United States of America	2012-06-15	46.682	-114.027	Kastanozem	130	273.5	326.5	400	168.5	26.05	224.5	7.1	25.9181818181818	1.85537190082645	16.100826446281	27.7429752066116	15.054958677686	1.60541770057899	Dfb
mgm4623680.3	mgp13011		grassland	MPG_Ranch_Project	United States of America	2012-06-15	46.682	-114.027	Kastanozem	130	273.5	326.5	400	168.5	26.05	224.5	7.1	25.9181818181818	1.85537190082645	16.100826446281	27.7429752066116	15.054958677686	1.60541770057899	Dfb
mgm4623681.3	mgp13011		grassland	MPG_Ranch_Project	United States of America	2012-06-15	46.682	-114.027	Kastanozem	130	273.5	326.5	400	168.5	26.05	224.5	7.1	25.9181818181818	1.85537190082645	16.100826446281	27.7429752066116	15.054958677686	1.60541770057899	Dfb
mgm4623683.3	mgp13011		grassland	MPG_Ranch_Project	United States of America	2012-06-15	46.682	-114.027	Kastanozem	130	273.5	326.5	400	168.5	26.05	224.5	7.1	25.9181818181818	1.85537190082645	16.100826446281	27.7429752066116	15.054958677686	1.60541770057899	Dfb
mgm4623684.3	mgp13011		grassland	MPG_Ranch_Project	United States of America	2012-06-15	46.682	-114.027	Kastanozem	130	273.5	326.5	400	168.5	26.05	224.5	7.1	25.9181818181818	1.85537190082645	16.100826446281	27.7429752066116	15.054958677686	1.60541770057899	Dfb
mgm4623685.3	mgp13011		grassland	MPG_Ranch_Project	United States of America	2012-06-15	46.682	-114.027	Kastanozem	130	273.5	326.5	400	168.5	26.05	224.5	7.1	25.9181818181818	1.85537190082645	16.100826446281	27.7429752066116	15.054958677686	1.60541770057899	Dfb
mgm4623686.3	mgp13011		grassland	MPG_Ranch_Project	United States of America	2012-06-15	46.682	-114.027	Kastanozem	130	273.5	326.5	400	168.5	26.05	224.5	7.1	25.9181818181818	1.85537190082645	16.100826446281	27.7429752066116	15.054958677686	1.60541770057899	Dfb
mgm4623687.3	mgp13011		grassland	MPG_Ranch_Project	United States of America	2012-06-15	46.682	-114.027	Kastanozem	130	273.5	326.5	400	168.5	26.05	224.5	7.1	25.9181818181818	1.85537190082645	16.100826446281	27.7429752066116	15.054958677686	1.60541770057899	Dfb
mgm4623688.3	mgp13011		grassland	MPG_Ranch_Project	United States of America	2012-06-15	46.682	-114.027	Kastanozem	130	273.5	326.5	400	168.5	26.05	224.5	7.1	25.9181818181818	1.85537190082645	16.100826446281	27.7429752066116	15.054958677686	1.60541770057899	Dfb
mgm4623689.3	mgp13011		grassland	MPG_Ranch_Project	United States of America	2012-06-15	46.682	-114.027	Kastanozem	130	273.5	326.5	400	168.5	26.05	224.5	7.1	25.9181818181818	1.85537190082645	16.100826446281	27.7429752066116	15.054958677686	1.60541770057899	Dfb
mgm4623690.3	mgp13011		grassland	MPG_Ranch_Project	United States of America	2012-06-15	46.682	-114.027	Kastanozem	130	273.5	326.5	400	168.5	26.05	224.5	7.1	25.9181818181818	1.85537190082645	16.100826446281	27.7429752066116	15.054958677686	1.60541770057899	Dfb
mgm4623691.3	mgp13011		grassland	MPG_Ranch_Project	United States of America	2012-06-15	46.682	-114.027	Kastanozem	130	273.5	326.5	400	168.5	26.05	224.5	7.1	25.9181818181818	1.85537190082645	16.100826446281	27.7429752066116	15.054958677686	1.60541770057899	Dfb
mgm4623692.3	mgp13011		grassland	MPG_Ranch_Project	United States of America	2012-06-15	46.682	-114.027	Kastanozem	130	273.5	326.5	400	168.5	26.05	224.5	7.1	25.9181818181818	1.85537190082645	16.100826446281	27.7429752066116	15.054958677686	1.60541770057899	Dfb
mgm4623693.3	mgp13011		grassland	MPG_Ranch_Project	United States of America	2012-06-15	46.682	-114.027	Kastanozem	130	273.5	326.5	400	168.5	26.05	224.5	7.1	25.9181818181818	1.85537190082645	16.100826446281	27.7429752066116	15.054958677686	1.60541770057899	Dfb
mgm4623694.3	mgp13011		grassland	MPG_Ranch_Project	United States of America	2012-06-15	46.682	-114.027	Kastanozem	130	273.5	326.5	400	168.5	26.05	224.5	7.1	25.9181818181818	1.85537190082645	16.100826446281	27.7429752066116	15.054958677686	1.60541770057899	Dfb
mgm4623695.3	mgp13011		grassland	MPG_Ranch_Project	United States of America	2012-06-15	46.682	-114.027	Kastanozem	130	273.5	326.5	400	168.5	26.05	224.5	7.1	25.9181818181818	1.85537190082645	16.100826446281	27.7429752066116	15.054958677686	1.60541770057899	Dfb
mgm4623696.3	mgp13011		grassland	MPG_Ranch_Project	United States of America	2012-06-15	46.682	-114.027	Kastanozem	130	273.5	326.5	400	168.5	26.05	224.5	7.1	25.9181818181818	1.85537190082645	16.100826446281	27.7429752066116	15.054958677686	1.60541770057899	Dfb
mgm4623697.3	mgp13011		grassland	MPG_Ranch_Project	United States of America	2012-06-15	46.682	-114.027	Kastanozem	130	273.5	326.5	400	168.5	26.05	224.5	7.1	25.9181818181818	1.85537190082645	16.100826446281	27.7429752066116	15.054958677686	1.60541770057899	Dfb
mgm4623698.3	mgp13011		grassland	MPG_Ranch_Project	United States of America	2012-06-15	46.682	-114.027	Kastanozem	130	273.5	326.5	400	168.5	26.05	224.5	7.1	25.9181818181818	1.85537190082645	16.100826446281	27.7429752066116	15.054958677686	1.60541770057899	Dfb
mgm4623699.3	mgp13011		grassland	MPG_Ranch_Project	United States of America	2012-06-15	46.682	-114.027	Kastanozem	130	273.5	326.5	400	168.5	26.05	224.5	7.1	25.9181818181818	1.85537190082645	16.100826446281	27.7429752066116	15.054958677686	1.60541770057899	Dfb
mgm4623700.3	mgp13011		grassland	MPG_Ranch_Project	United States of America	2012-06-15	46.682	-114.027	Kastanozem	130	273.5	326.5	400	168.5	26.05	224.5	7.1	25.9181818181818	1.85537190082645	16.100826446281	27.7429752066116	15.054958677686	1.60541770057899	Dfb
mgm4623701.3	mgp13011		grassland	MPG_Ranch_Project	United States of America	2012-06-15	46.682	-114.027	Kastanozem	130	273.5	326.5	400	168.5	26.05	224.5	7.1	25.9181818181818	1.85537190082645	16.100826446281	27.7429752066116	15.054958677686	1.60541770057899	Dfb
mgm4623702.3	mgp13011		grassland	MPG_Ranch_Project	United States of America	2012-06-15	46.682	-114.027	Kastanozem	130	273.5	326.5	400	168.5	26.05	224.5	7.1	25.9181818181818	1.85537190082645	16.100826446281	27.7429752066116	15.054958677686	1.60541770057899	Dfb
mgm4633076.3	mgp13620		temperate_grassland	DOE_COBS	United States of America	2012-07-19	42.0138	-93.7838	Phaeozem	151	337	210	453	306.5	27	246	6.6	63.0677685950413	11.2925619834711	59.3892561983471	74.3115702479339	15.5346280991736	1.69975186104218	Dfa
mgm4633077.3	mgp13620		temperate_grassland	DOE_COBS	United States of America	2012-07-19	42.0138	-93.7838	Phaeozem	151	337	210	453	306.5	27	246	6.6	63.0677685950413	11.2925619834711	59.3892561983471	74.3115702479339	15.5346280991736	1.69975186104218	Dfa
mgm4633078.3	mgp13620		temperate_grassland	DOE_COBS	United States of America	2012-07-19	42.0138	-93.7838	Phaeozem	151	337	210	453	306.5	27	246	6.6	63.0677685950413	11.2925619834711	59.3892561983471	74.3115702479339	15.5346280991736	1.69975186104218	Dfa
mgm4633079.3	mgp13620		temperate_grassland	DOE_COBS	United States of America	2012-07-19	42.0138	-93.7838	Phaeozem	151	337	210	453	306.5	27	246	6.6	63.0677685950413	11.2925619834711	59.3892561983471	74.3115702479339	15.5346280991736	1.69975186104218	Dfa
mgm4633080.3	mgp13620		temperate_grassland	DOE_COBS	United States of America	2012-07-19	42.0138	-93.7838	Phaeozem	151	337	210	453	306.5	27	246	6.6	63.0677685950413	11.2925619834711	59.3892561983471	74.3115702479339	15.5346280991736	1.69975186104218	Dfa
mgm4633081.3	mgp13620		temperate_grassland	DOE_COBS	United States of America	2012-07-19	42.0138	-93.7838	Phaeozem	151	337	210	453	306.5	27	246	6.6	63.0677685950413	11.2925619834711	59.3892561983471	74.3115702479339	15.5346280991736	1.69975186104218	Dfa
mgm4633082.3	mgp13620		temperate_grassland	DOE_COBS	United States of America	2012-07-19	42.0138	-93.7838	Phaeozem	151	337	210	453	306.5	27	246	6.6	63.0677685950413	11.2925619834711	59.3892561983471	74.3115702479339	15.5346280991736	1.69975186104218	Dfa
mgm4633083.3	mgp13620	*	temperate_grassland	DOE_COBS	United States of America	2012-07-19	42.0138	-93.7838	Phaeozem	151	337	210	453	306.5	27	246	6.6	63.0677685950413	11.2925619834711	59.3892561983471	74.3115702479339	15.5346280991736	1.69975186104218	Dfa
mgm4633084.3	mgp13620		temperate_grassland	DOE_COBS	United States of America	2012-07-19	42.0138	-93.7838	Phaeozem	151	337	210	453	306.5	27	246	6.6	63.0677685950413	11.2925619834711	59.3892561983471	74.3115702479339	15.5346280991736	1.69975186104218	Dfa
mgm4633085.3	mgp13620		temperate_grassland	DOE_COBS	United States of America	2012-07-19	42.0138	-93.7838	Phaeozem	151	337	210	453	306.5	27	246	6.6	63.0677685950413	11.2925619834711	59.3892561983471	74.3115702479339	15.5346280991736	1.69975186104218	Dfa
mgm4633086.3	mgp13620		temperate_grassland	DOE_COBS	United States of America	2012-07-19	42.0138	-93.7838	Phaeozem	151	337	210	453	306.5	27	246	6.6	63.0677685950413	11.2925619834711	59.3892561983471	74.3115702479339	15.5346280991736	1.69975186104218	Dfa
mgm4633087.3	mgp13620		temperate_grassland	DOE_COBS	United States of America	2012-07-19	42.0138	-93.7838	Phaeozem	151	337	210	453	306.5	27	246	6.6	63.0677685950413	11.2925619834711	59.3892561983471	74.3115702479339	15.5346280991736	1.69975186104218	Dfa
mgm4633088.3	mgp13620		temperate_grassland	DOE_COBS	United States of America	2012-07-19	42.0138	-93.7838	Phaeozem	151	337	210	453	306.5	27	246	6.6	63.0677685950413	11.2925619834711	59.3892561983471	74.3115702479339	15.5346280991736	1.69975186104218	Dfa
mgm4633090.3	mgp13620		temperate_grassland	DOE_COBS	United States of America	2012-07-19	42.0138	-93.7838	Phaeozem	151	337	210	453	306.5	27	246	6.6	63.0677685950413	11.2925619834711	59.3892561983471	74.3115702479339	15.5346280991736	1.69975186104218	Dfa
mgm4633091.3	mgp13620		temperate_grassland	DOE_COBS	United States of America	2012-07-19	42.0138	-93.7838	Phaeozem	151	337	210	453	306.5	27	246	6.6	63.0677685950413	11.2925619834711	59.3892561983471	74.3115702479339	15.5346280991736	1.69975186104218	Dfa
mgm4633092.3	mgp13620		temperate_grassland	DOE_COBS	United States of America	2012-07-19	42.0138	-93.7838	Phaeozem	151	337	210	453	306.5	27	246	6.6	63.0677685950413	11.2925619834711	59.3892561983471	74.3115702479339	15.5346280991736	1.69975186104218	Dfa
mgm4633093.3	mgp13620		temperate_grassland	DOE_COBS	United States of America	2012-07-19	42.0138	-93.7838	Phaeozem	151	337	210	453	306.5	27	246	6.6	63.0677685950413	11.2925619834711	59.3892561983471	74.3115702479339	15.5346280991736	1.69975186104218	Dfa
mgm4633095.3	mgp13620		temperate_grassland	DOE_COBS	United States of America	2012-07-19	42.0138	-93.7838	Phaeozem	151	337	210	453	306.5	27	246	6.6	63.0677685950413	11.2925619834711	59.3892561983471	74.3115702479339	15.5346280991736	1.69975186104218	Dfa
mgm4633099.3	mgp13620		temperate_grassland	DOE_COBS	United States of America	2012-07-19	42.0138	-93.7838	Phaeozem	151	337	210	453	306.5	27	246	6.6	63.0677685950413	11.2925619834711	59.3892561983471	74.3115702479339	15.5346280991736	1.69975186104218	Dfa
mgm4633101.3	mgp13620		temperate_grassland	DOE_COBS	United States of America	2012-07-19	42.0138	-93.7838	Phaeozem	151	337	210	453	306.5	27	246	6.6	63.0677685950413	11.2925619834711	59.3892561983471	74.3115702479339	15.5346280991736	1.69975186104218	Dfa
mgm4633102.3	mgp13620		temperate_grassland	DOE_COBS	United States of America	2012-07-19	42.0138	-93.7838	Phaeozem	151	337	210	453	306.5	27	246	6.6	63.0677685950413	11.2925619834711	59.3892561983471	74.3115702479339	15.5346280991736	1.69975186104218	Dfa
mgm4633103.3	mgp13620		temperate_grassland	DOE_COBS	United States of America	2012-07-19	42.0138	-93.7838	Phaeozem	151	337	210	453	306.5	27	246	6.6	63.0677685950413	11.2925619834711	59.3892561983471	74.3115702479339	15.5346280991736	1.69975186104218	Dfa
mgm4633104.3	mgp13620		temperate_grassland	DOE_COBS	United States of America	2012-07-19	42.0138	-93.7838	Phaeozem	151	337	210	453	306.5	27	246	6.6	63.0677685950413	11.2925619834711	59.3892561983471	74.3115702479339	15.5346280991736	1.69975186104218	Dfa
mgm4633105.3	mgp13620		temperate_grassland	DOE_COBS	United States of America	2012-07-19	42.0138	-93.7838	Phaeozem	151	337	210	453	306.5	27	246	6.6	63.0677685950413	11.2925619834711	59.3892561983471	74.3115702479339	15.5346280991736	1.69975186104218	Dfa
mgm4633106.3	mgp13620		temperate_grassland	DOE_COBS	United States of America	2012-07-19	42.0138	-93.7838	Phaeozem	151	337	210	453	306.5	27	246	6.6	63.0677685950413	11.2925619834711	59.3892561983471	74.3115702479339	15.5346280991736	1.69975186104218	Dfa
mgm4633109.3	mgp13620		temperate_grassland	DOE_COBS	United States of America	2012-07-19	42.0138	-93.7838	Phaeozem	151	337	210	453	306.5	27	246	6.6	63.0677685950413	11.2925619834711	59.3892561983471	74.3115702479339	15.5346280991736	1.69975186104218	Dfa
mgm4633112.3	mgp13620		temperate_grassland	DOE_COBS	United States of America	2012-07-19	42.0138	-93.7838	Phaeozem	151	337	210	453	306.5	27	246	6.6	63.0677685950413	11.2925619834711	59.3892561983471	74.3115702479339	15.5346280991736	1.69975186104218	Dfa
mgm4633114.3	mgp13620		temperate_grassland	DOE_COBS	United States of America	2012-07-19	42.0138	-93.7838	Phaeozem	151	337	210	453	306.5	27	246	6.6	63.0677685950413	11.2925619834711	59.3892561983471	74.3115702479339	15.5346280991736	1.69975186104218	Dfa
mgm4633115.3	mgp13620	*	temperate_grassland	DOE_COBS	United States of America	2012-07-19	42.0138	-93.7838	Phaeozem	151	337	210	453	306.5	27	246	6.6	63.0677685950413	11.2925619834711	59.3892561983471	74.3115702479339	15.5346280991736	1.69975186104218	Dfa
mgm4633116.3	mgp13620		temperate_grassland	DOE_COBS	United States of America	2012-07-19	42.0138	-93.7838	Phaeozem	151	337	210	453	306.5	27	246	6.6	63.0677685950413	11.2925619834711	59.3892561983471	74.3115702479339	15.5346280991736	1.69975186104218	Dfa
mgm4633117.3	mgp13620		temperate_grassland	DOE_COBS	United States of America	2012-07-19	42.0138	-93.7838	Phaeozem	151	337	210	453	306.5	27	246	6.6	63.0677685950413	11.2925619834711	59.3892561983471	74.3115702479339	15.5346280991736	1.69975186104218	Dfa
mgm4633118.3	mgp13620		temperate_grassland	DOE_COBS	United States of America	2012-07-19	42.0138	-93.7838	Phaeozem	151	337	210	453	306.5	27	246	6.6	63.0677685950413	11.2925619834711	59.3892561983471	74.3115702479339	15.5346280991736	1.69975186104218	Dfa
mgm4633119.3	mgp13620		temperate_grassland	DOE_COBS	United States of America	2012-07-19	42.0138	-93.7838	Phaeozem	151	337	210	453	306.5	27	246	6.6	63.0677685950413	11.2925619834711	59.3892561983471	74.3115702479339	15.5346280991736	1.69975186104218	Dfa
mgm4633122.3	mgp13620	*	temperate_grassland	DOE_COBS	United States of America	2012-07-19	42.0138	-93.7838	Phaeozem	151	337	210	453	306.5	27	246	6.6	63.0677685950413	11.2925619834711	59.3892561983471	74.3115702479339	15.5346280991736	1.69975186104218	Dfa
mgm4633188.3	mgp13620		temperate_grassland	DOE_COBS	United States of America	2012-07-19	42.0138	-93.7838	Phaeozem	151	337	210	453	306.5	27	246	6.6	63.0677685950413	11.2925619834711	59.3892561983471	74.3115702479339	15.5346280991736	1.69975186104218	Dfa
mgm4633189.3	mgp13620		temperate_grassland	DOE_COBS	United States of America	2012-07-19	42.0138	-93.7838	Phaeozem	151	337	210	453	306.5	27	246	6.6	63.0677685950413	11.2925619834711	59.3892561983471	74.3115702479339	15.5346280991736	1.69975186104218	Dfa
mgm4635362.3	mgp13620		temperate_grassland	DOE_COBS	United States of America	2012-07-19	42.0138	-93.7838	Phaeozem	151	337	210	453	306.5	27	246	6.6	63.0677685950413	11.2925619834711	59.3892561983471	74.3115702479339	15.5346280991736	1.69975186104218	Dfa
mgm4635608.3	mgp13620		temperate_grassland	DOE_COBS	United States of America	2012-07-19	42.0138	-93.7838	Phaeozem	151	337	210	453	306.5	27	246	6.6	63.0677685950413	11.2925619834711	59.3892561983471	74.3115702479339	15.5346280991736	1.69975186104218	Dfa
mgm4635609.3	mgp13620		temperate_grassland	DOE_COBS	United States of America	2012-07-19	42.0138	-93.7838	Phaeozem	151	337	210	453	306.5	27	246	6.6	63.0677685950413	11.2925619834711	59.3892561983471	74.3115702479339	15.5346280991736	1.69975186104218	Dfa
mgm4637811.3	mgp13948	*	temperate_grassland	NEON_Soil_Metagenomes	United States of America	2014-01-16	40.8509	-104.7013	Kastanozem	148	270	480.5	250	197	13.25	104.5	7.5	28.0181818181818	1.45206611570248	0.294214876033058	29.6942148760331	17.4804958677686	0.790529363110008	Bsk
mgm4637812.3	mgp13948		temperate_grassland	NEON_Soil_Metagenomes	United States of America	2013-07-01	40.8509	-104.7013	Kastanozem	148	270	480.5	250	197	13.25	104.5	7.5	27.604132231405	1.42809917355372	0.306611570247934	29.0289256198347	17.7536363636364	0.790529363110008	Bsk
mgm4637813.3	mgp13948	*	temperate_grassland	NEON_Soil_Metagenomes	United States of America	2013-10-24	40.8509	-104.7013	Kastanozem	148	270	480.5	250	197	13.25	104.5	7.5	28.1363636363636	1.45537190082645	0.296694214876033	29.5884297520661	17.5152066115702	0.790529363110008	Bsk
mgm4637815.3	mgp13948	*	temperate_grassland	NEON_Soil_Metagenomes	United States of America	2014-04-15	40.8509	-104.7013	Kastanozem	148	270	480.5	250	197	13.25	104.5	7.5	28.604132231405	1.48347107438017	0.294214876033058	30.0876033057851	17.5178512396694	0.790529363110008	Bsk
mgm4637817.3	mgp13948	*	temperate_grassland	NEON_Soil_Metagenomes	United States of America	2013-07-01	40.8109	-104.7292	Luvisol	150	189.5	618	192.5	167	12.9	103	7.4	27.5256198347107	1.42892561983471	0.300826446280992	28.9512396694215	17.8064462809917	0.773035566583954	Bsk
mgm4637818.3	mgp13948	*	temperate_grassland	NEON_Soil_Metagenomes	United States of America	2013-10-24	40.8109	-104.7292	Luvisol	150	189.5	618	192.5	167	12.9	103	7.4	28.0776859504132	1.45785123966942	0.290909090909091	29.5338842975207	17.5671900826446	0.773035566583954	Bsk
mgm4637820.3	mgp13948	*	temperate_grassland	NEON_Soil_Metagenomes	United States of America	2014-04-15	40.8109	-104.7292	Luvisol	150	189.5	618	192.5	167	12.9	103	7.4	28.5545454545455	1.48677685950413	0.288429752066116	30.0413223140496	17.5695041322314	0.773035566583954	Bsk
mgm4637823.3	mgp13948	*	temperate_grassland	NEON_Soil_Metagenomes	United States of America	2013-07-01	40.8185	-104.7072	Luvisol	150	189.5	618	192.5	167	12.9	103	7.4	27.4628099173554	1.42066115702479	0.305785123966942	28.8776859504132	17.920826446281	0.773035566583954	Bsk
mgm4637824.3	mgp13948	*	temperate_grassland	NEON_Soil_Metagenomes	United States of America	2014-01-16	40.8185	-104.7072	Luvisol	150	189.5	618	192.5	167	12.9	103	7.4	27.8834710743802	1.44462809917355	0.294214876033058	29.5512396694215	17.6450413223141	0.773035566583954	Bsk
mgm4637825.3	mgp13948	*	temperate_grassland	NEON_Soil_Metagenomes	United States of America	2014-04-15	40.8185	-104.7072	Luvisol	150	189.5	618	192.5	167	12.9	103	7.4	28.4694214876033	1.47685950413223	0.295867768595041	29.9454545454545	17.6842148760331	0.773035566583954	Bsk
mgm4637826.3	mgp13948		temperate_grassland	NEON_Soil_Metagenomes	United States of America	2014-07-16	40.8185	-104.7072	Luvisol	150	189.5	618	192.5	167	12.9	103	7.4	28.8611570247934	1.49752066115702	0.295867768595041	30.3570247933884	17.7972727272727	0.773035566583954	Bsk
mgm4637827.3	mgp13948	*	temperate_grassland	NEON_Soil_Metagenomes	United States of America	2014-01-17	40.8126	-104.697	Kastanozem	147	313	452	235.5	198	13.9	103.5	7.1	27.8669421487603	1.44462809917355	0.29504132231405	29.6702479338843	17.6311570247934	0.812841191066997	Bsk
mgm4637829.3	mgp13948	*	temperate_grassland	NEON_Soil_Metagenomes	United States of America	2014-01-17	40.8128	-104.6969	Kastanozem	147	313	452	235.5	198	13.9	103.5	7.1	27.8669421487603	1.44462809917355	0.29504132231405	29.6702479338843	17.6311570247934	0.812841191066997	Bsk
mgm4637830.3	mgp13948	*	temperate_grassland	NEON_Soil_Metagenomes	United States of America	2014-04-15	40.8128	-104.6969	Kastanozem	147	313	452	235.5	198	13.9	103.5	7.1	28.4694214876033	1.47685950413223	0.295867768595041	29.9454545454545	17.6842148760331	0.812841191066997	Bsk
mgm4637831.3	mgp13948	*	temperate_grassland	NEON_Soil_Metagenomes	United States of America	2014-07-15	40.8128	-104.6969	Kastanozem	147	313	452	235.5	198	13.9	103.5	7.1	28.8611570247934	1.49752066115702	0.295867768595041	30.3570247933884	17.7972727272727	0.812841191066997	Bsk
mgm4637832.3	mgp13948	*	temperate_grassland	NEON_Soil_Metagenomes	United States of America	2014-04-16	40.8171	-104.747	Luvisol	152	344	451.5	204.5	213.5	12.45	97	6.7	28.5545454545455	1.48677685950413	0.288429752066116	30.0413223140496	17.5695041322314	0.739598842018197	Bsk
mgm4637833.3	mgp13948	*	temperate_grassland	NEON_Soil_Metagenomes	United States of America	2014-04-16	40.8173	-104.7471	Luvisol	152	344	451.5	204.5	213.5	12.45	97	6.7	28.5545454545455	1.48677685950413	0.288429752066116	30.0413223140496	17.5695041322314	0.739598842018197	Bsk
mgm4637859.3	mgp13948	*	cropland_temperate_grassland	NEON_Soil_Metagenomes	United States of America	2013-12-17	40.4653	-103.0319	Kastanozem	152	212	429.5	359	168.5	13.05	125	7.4	33.7942148760331	1.76115702479339	0.69504132231405	35.7264462809917	17.6605785123967	0.837944582299421	Bsk
mgm4637860.3	mgp13948	*	cropland_temperate_grassland	NEON_Soil_Metagenomes	United States of America	2013-06-27	40.4651	-103.0319	Kastanozem	152	212	429.5	359	168.5	13.05	125	7.4	33.4512396694215	1.74132231404959	0.706611570247934	35.1900826446281	17.9395041322314	0.837944582299421	Bsk
mgm4637861.3	mgp13948	*	cropland_temperate_grassland	NEON_Soil_Metagenomes	United States of America	2013-06-27	40.4652	-103.0321	Kastanozem	152	212	429.5	359	168.5	13.05	125	7.4	33.4512396694215	1.74132231404959	0.706611570247934	35.1900826446281	17.9395041322314	0.837944582299421	Bsk
mgm4637862.3	mgp13948	*	cropland_temperate_grassland	NEON_Soil_Metagenomes	United States of America	2013-12-17	40.4652	-103.0321	Kastanozem	152	212	429.5	359	168.5	13.05	125	7.4	33.7942148760331	1.76115702479339	0.69504132231405	35.7264462809917	17.6605785123967	0.837944582299421	Bsk
mgm4637863.3	mgp13948	*	cropland_temperate_grassland	NEON_Soil_Metagenomes	United States of America	2013-12-17	40.4631	-103033	Kastanozem	146.5	217.5	432	350	175.5	12.75	119	7.4	33.7942148760331	1.76115702479339	0.69504132231405	35.7264462809917	17.6605785123967	0.810277088502895	Bsk
mgm4637864.3	mgp13948	*	cropland_temperate_grassland	NEON_Soil_Metagenomes	United States of America	2013-06-27	40.4631	-103.0331	Kastanozem	146.5	217.5	432	350	175.5	12.75	119	7.4	33.4512396694215	1.74132231404959	0.706611570247934	35.1900826446281	17.9395041322314	0.810277088502895	Bsk
mgm4637865.3	mgp13948	*	cropland_temperate_grassland	NEON_Soil_Metagenomes	United States of America	2013-06-27	40.4631	-103.0329	Kastanozem	146.5	217.5	432	350	175.5	12.75	119	7.4	33.4512396694215	1.74132231404959	0.706611570247934	35.1900826446281	17.9395041322314	0.810277088502895	Bsk
mgm4637868.3	mgp13948	*	cropland_temperate_grassland	NEON_Soil_Metagenomes	United States of America	2013-06-27	40.4607	-103.0333	Kastanozem	146.5	217.5	432	350	175.5	12.75	119	7.4	33.4512396694215	1.74132231404959	0.706611570247934	35.1900826446281	17.9395041322314	0.810277088502895	Bsk
mgm4664855.3	mgp13948	*	temperate_grassland	NEON_Soil_Metagenomes	United States of America	2014-09-25	47.1361	-99.2329	Chernozem	129	423	219	358	249	45	507	7.2	37.8760330578512	2.06528925619835	20.395867768595	40.0256198347107	11.2634710743802	3.09367245657568	Dfa
mgm4664858.3	mgp13948	*	temperate_grassland	NEON_Soil_Metagenomes	United States of America	2013-10-24	40.8512	-104.7011	Kastanozem	147	261	488	251	193	13.95	102.5	7	28.1363636363636	1.45537190082645	0.296694214876033	29.5884297520661	17.5152066115702	0.812076095947064	Dfa
mgm4664859.3	mgp13948	*	temperate_grassland	NEON_Soil_Metagenomes	United States of America	2014-07-02	47.1361	-99.2329	Chernozem	129	423	219	358	249	45	507	7.2	38.2429752066116	2.08925619834711	20.0760330578512	40.501652892562	11.3419834710744	3.09367245657568	Bsk
mgm4664866.3	mgp13948	*	temperate_grassland	NEON_Soil_Metagenomes	United States of America	2013-10-24	40.8108	-104729	Luvisol	150	189.5	618	192.5	167	12.9	103	7.4	28.0776859504132	1.45785123966942	0.290909090909091	29.5338842975207	17.5671900826446	0.773035566583954	Dfa
mgm4664871.3	mgp13948	*	temperate_grassland	NEON_Soil_Metagenomes	United States of America	2014-05-07	47.1283	-99.2578	Chernozem	124	279	242	479	248	43.3	632.5	7.1	38.2157024793388	2.09752066115702	19.5355371900826	40.5702479338843	11.2230578512397	3.36565343258892	Bsk
mgm4664872.3	mgp13948	*	temperate_grassland	NEON_Soil_Metagenomes	United States of America	2014-07-02	47.1186	-99.2399	Chernozem	185.5	420	233	347	259.5	46.95	520	7	38.1851239669422	2.06198347107438	19.8595041322314	40.4057851239669	11.41	3.20361869313482	Dfa
mgm4664878.3	mgp13948	*	cropland_temperate_grassland	NEON_Soil_Metagenomes	United States of America	2014-06-18	40.4607	-103.0333	Kastanozem	146.5	217.5	432	350	175.5	12.75	119	7.4	35.1413223140496	1.83057851239669	0.681818181818182	36.9719008264463	17.8165289256198	0.810277088502895	Dfa
mgm4664885.3	mgp13948	*	temperate_grassland	NEON_Soil_Metagenomes	United States of America	2014-09-25	47.1283	-99.2578	Chernozem	124	279	242	479	248	43.3	632.5	7.1	37.9570247933884	2.07520661157025	20.2826446280992	40.1190082644628	11.2347107438017	3.36565343258892	Bsk
mgm4664890.3	mgp13948	*	temperate_grassland	NEON_Soil_Metagenomes	United States of America	2013-07-01	40.8129	-104697	Ferralsols	147	313	452	235.5	198	13.9	103.5	7.1	27.4628099173554	1.42066115702479	0.305785123966942	28.8776859504132	17.920826446281	0.812841191066997	Dfa
mgm4664891.3	mgp13948	*	temperate_grassland	NEON_Soil_Metagenomes	United States of America	2013-07-01	40.8108	-104.7291	Luvisol	150	189.5	618	192.5	167	12.9	103	7.4	27.5256198347107	1.42892561983471	0.300826446280992	28.9512396694215	17.8064462809917	0.773035566583954	Bsk
mgm4664899.3	mgp13948	*	cropland_temperate_grassland	NEON_Soil_Metagenomes	United States of America	2014-03-25	40.4652	-103.0321	Kastanozem	152	212	429.5	359	168.5	13.05	125	7.4	34.2677685950413	1.78512396694215	0.689256198347107	36.0520661157025	17.7071900826446	0.837944582299421	Bsk
mgm4664901.3	mgp13948	*	temperate_grassland	NEON_Soil_Metagenomes	United States of America	2013-07-01	40.8512	-104.7012	Kastanozem	147	261	488	251	193	13.95	102.5	7	27.604132231405	1.42809917355372	0.306611570247934	29.0289256198347	17.7536363636364	0.812076095947064	Bsk
mgm4664917.3	mgp13948	*	temperate_grassland	NEON_Soil_Metagenomes	United States of America	2014-05-07	47.1361	-99.2329	Chernozem	129	423	219	358	249	45	507	7.2	38.1115702479339	2.08677685950413	19.6528925619835	40.4512396694215	11.2507438016529	3.09367245657568	Bsk
mgm4664921.3	mgp13948	*	cropland_temperate_grassland	NEON_Soil_Metagenomes	United States of America	2014-03-25	40.4631	-103.0329	Kastanozem	146.5	217.5	432	350	175.5	12.75	119	7.4	34.2677685950413	1.78512396694215	0.689256198347107	36.0520661157025	17.7071900826446	0.810277088502895	Dfa
mgm4664924.3	mgp13948	*	cropland_temperate_grassland	NEON_Soil_Metagenomes	United States of America	2014-03-25	40.4607	-103.0333	Kastanozem	146.5	217.5	432	350	175.5	12.75	119	7.4	34.2677685950413	1.78512396694215	0.689256198347107	36.0520661157025	17.7071900826446	0.810277088502895	Bsk
mgm4664927.3	mgp13948	*	cropland_temperate_grassland	NEON_Soil_Metagenomes	United States of America	2014-03-25	40.4639	-103.0353	Kastanozem	149	211	430	359	169.5	12.35	116.5	7.4	34.2677685950413	1.78512396694215	0.689256198347107	36.0520661157025	17.7071900826446	0.788172043010753	Bsk
mgm4726935.3	mgp20922		grassland	Loma_Experiment	United States of America	2015-06-05	33.7399	-117.7285	Kastanozem/Luvisol	140	208	476	315	215	25.3	218	7	20.6049586776859	1.07520661157025	18.9545454545455	21.5462809917355	23.3657851239669	1.55909842845327	Bsk
mgm4726936.3	mgp20922		grassland	Loma_Experiment	United States of America	2015-06-05	33.7399	-117.7285	Luvisol/Kastanozem	147	210.5	475	315	222	24.55	239	6.9	20.6049586776859	1.07520661157025	18.9545454545455	21.5462809917355	23.3657851239669	1.58670388751034	Csa
mgm4726939.3	mgp20922		grassland	Loma_Experiment	United States of America	2015-06-05	33.7399	-117.7285	Luvisol/Kastanozem	147	210.5	475	315	222	24.55	239	6.9	20.6049586776859	1.07520661157025	18.9545454545455	21.5462809917355	23.3657851239669	1.58670388751034	Csa
mgm4726940.3	mgp20922		grassland	Loma_Experiment	United States of America	2015-06-05	33.7399	-117.7285	Luvisol/Kastanozem	147	210.5	475	315	222	24.55	239	6.9	20.6049586776859	1.07520661157025	18.9545454545455	21.5462809917355	23.3657851239669	1.58670388751034	Csa
mgm4727375.3	mgp20922		grassland	Loma_Experiment	United States of America	2015-06-05	33.7399	-117.7285	Luvisol/Kastanozem	147	210.5	475	315	222	24.55	239	6.9	20.6049586776859	1.07520661157025	18.9545454545455	21.5462809917355	23.3657851239669	1.58670388751034	Csa
mgm4727377.3	mgp20922	*	grassland	Loma_Experiment	United States of America	2015-06-05	33.7399	-117.7285	Luvisol/Kastanozem	147	210.5	475	315	222	24.55	239	6.9	20.6049586776859	1.07520661157025	18.9545454545455	21.5462809917355	23.3657851239669	1.58670388751034	Csa
mgm4727383.3	mgp20922		grassland	Loma_Experiment	United States of America	2015-06-05	33.7399	-117.7285	Luvisol/Kastanozem	147	210.5	475	315	222	24.55	239	6.9	20.6049586776859	1.07520661157025	18.9545454545455	21.5462809917355	23.3657851239669	1.58670388751034	Csa
mgm4727384.3	mgp20922		grassland	Loma_Experiment	United States of America	2015-06-05	33.7399	-117.7285	Luvisol/Kastanozem	147	210.5	475	315	222	24.55	239	6.9	20.6049586776859	1.07520661157025	18.9545454545455	21.5462809917355	23.3657851239669	1.58670388751034	Csa
mgm4727385.3	mgp20922		grassland	Loma_Experiment	United States of America	2015-06-05	33.7399	-117.7285	Luvisol/Kastanozem	147	210.5	475	315	222	24.55	239	6.9	20.6049586776859	1.07520661157025	18.9545454545455	21.5462809917355	23.3657851239669	1.58670388751034	Csa
mgm4727386.3	mgp20922		grassland	Loma_Experiment	United States of America	2015-06-05	33.7399	-117.7285	Luvisol/Kastanozem	147	210.5	475	315	222	24.55	239	6.9	20.6049586776859	1.07520661157025	18.9545454545455	21.5462809917355	23.3657851239669	1.58670388751034	Csa
mgm4727393.3	mgp20922		grassland	Loma_Experiment	United States of America	2015-06-05	33.7399	-117.7285	Luvisol/Kastanozem	147	210.5	475	315	222	24.55	239	6.9	20.6049586776859	1.07520661157025	18.9545454545455	21.5462809917355	23.3657851239669	1.58670388751034	Csa
mgm4727395.3	mgp20922		grassland	Loma_Experiment	United States of America	2015-06-05	33.7399	-117.7285	Luvisol/Kastanozem	147	210.5	475	315	222	24.55	239	6.9	20.6049586776859	1.07520661157025	18.9545454545455	21.5462809917355	23.3657851239669	1.58670388751034	Csa
mgm4727396.3	mgp20922		grassland	Loma_Experiment	United States of America	2015-06-05	33.7399	-117.7285	Luvisol/Kastanozem	147	210.5	475	315	222	24.55	239	6.9	20.6049586776859	1.07520661157025	18.9545454545455	21.5462809917355	23.3657851239669	1.58670388751034	Csa
mgm4728762.3	mgp20922		grassland	Loma_Experiment	United States of America	2015-06-05	33.7399	-117.7285	Luvisol/Kastanozem	147	210.5	475	315	222	24.55	239	6.9	20.6049586776859	1.07520661157025	18.9545454545455	21.5462809917355	23.3657851239669	1.58670388751034	Csa
mgm4728763.3	mgp20922		grassland	Loma_Experiment	United States of America	2015-06-05	33.7399	-117.7285	Luvisol/Kastanozem	147	210.5	475	315	222	24.55	239	6.9	20.6049586776859	1.07520661157025	18.9545454545455	21.5462809917355	23.3657851239669	1.58670388751034	Csa
mgm4728764.3	mgp20922		grassland	Loma_Experiment	United States of America	2015-06-05	33.7399	-117.7285	Luvisol/Kastanozem	147	210.5	475	315	222	24.55	239	6.9	20.6049586776859	1.07520661157025	18.9545454545455	21.5462809917355	23.3657851239669	1.58670388751034	Csa
mgm4728765.3	mgp20922		grassland	Loma_Experiment	United States of America	2015-06-05	33.7399	-117.7285	Luvisol/Kastanozem	147	210.5	475	315	222	24.55	239	6.9	20.6049586776859	1.07520661157025	18.9545454545455	21.5462809917355	23.3657851239669	1.58670388751034	Csa
mgm4728768.3	mgp20922		grassland	Loma_Experiment	United States of America	2015-06-05	33.7399	-117.7285	Luvisol/Kastanozem	147	210.5	475	315	222	24.55	239	6.9	20.6049586776859	1.07520661157025	18.9545454545455	21.5462809917355	23.3657851239669	1.58670388751034	Csa
mgm4728775.3	mgp20922		grassland	Loma_Experiment	United States of America	2015-06-05	33.7399	-117.7285	Luvisol/Kastanozem	147	210.5	475	315	222	24.55	239	6.9	20.6049586776859	1.07520661157025	18.9545454545455	21.5462809917355	23.3657851239669	1.58670388751034	Csa
mgm4728776.3	mgp20922		grassland	Loma_Experiment	United States of America	2015-06-05	33.7399	-117.7285	Luvisol/Kastanozem	147	210.5	475	315	222	24.55	239	6.9	20.6049586776859	1.07520661157025	18.9545454545455	21.5462809917355	23.3657851239669	1.58670388751034	Csa
mgm4728778.3	mgp20922		grassland	Loma_Experiment	United States of America	2015-06-05	33.7399	-117.7285	Luvisol/Kastanozem	147	210.5	475	315	222	24.55	239	6.9	20.6049586776859	1.07520661157025	18.9545454545455	21.5462809917355	23.3657851239669	1.58670388751034	Csa
mgm4728779.3	mgp20922		grassland	Loma_Experiment	United States of America	2015-06-05	33.7399	-117.7285	Luvisol/Kastanozem	147	210.5	475	315	222	24.55	239	6.9	20.6049586776859	1.07520661157025	18.9545454545455	21.5462809917355	23.3657851239669	1.58670388751034	Csa
mgm4728780.3	mgp20922		grassland	Loma_Experiment	United States of America	2015-06-05	33.7399	-117.7285	Luvisol/Kastanozem	147	210.5	475	315	222	24.55	239	6.9	20.6049586776859	1.07520661157025	18.9545454545455	21.5462809917355	23.3657851239669	1.58670388751034	Csa
mgm4728783.3	mgp20922		grassland	Loma_Experiment	United States of America	2015-06-05	33.7399	-117.7285	Luvisol/Kastanozem	147	210.5	475	315	222	24.55	239	6.9	20.6049586776859	1.07520661157025	18.9545454545455	21.5462809917355	23.3657851239669	1.58670388751034	Csa
mgm4728784.3	mgp20922		grassland	Loma_Experiment	United States of America	2015-06-05	33.7399	-117.7285	Luvisol/Kastanozem	147	210.5	475	315	222	24.55	239	6.9	20.6049586776859	1.07520661157025	18.9545454545455	21.5462809917355	23.3657851239669	1.58670388751034	Csa
mgm4729129.3	mgp20922		grassland	Loma_Experiment	United States of America	2015-06-05	33.7399	-117.7285	Luvisol/Kastanozem	147	210.5	475	315	222	24.55	239	6.9	20.6049586776859	1.07520661157025	18.9545454545455	21.5462809917355	23.3657851239669	1.58670388751034	Csa
mgm4729131.3	mgp20922		grassland	Loma_Experiment	United States of America	2015-06-05	33.7399	-117.7285	Luvisol/Kastanozem	147	210.5	475	315	222	24.55	239	6.9	20.6049586776859	1.07520661157025	18.9545454545455	21.5462809917355	23.3657851239669	1.58670388751034	Csa
mgm4729132.3	mgp20922		grassland	Loma_Experiment	United States of America	2015-06-05	33.7399	-117.7285	Luvisol/Kastanozem	147	210.5	475	315	222	24.55	239	6.9	20.6049586776859	1.07520661157025	18.9545454545455	21.5462809917355	23.3657851239669	1.58670388751034	Csa
mgm4729135.3	mgp20922		grassland	Loma_Experiment	United States of America	2015-06-05	33.7399	-117.7285	Luvisol/Kastanozem	147	210.5	475	315	222	24.55	239	6.9	20.6049586776859	1.07520661157025	18.9545454545455	21.5462809917355	23.3657851239669	1.58670388751034	Csa
mgm4729137.3	mgp20922		grassland	Loma_Experiment	United States of America	2015-06-05	33.7399	-117.7285	Luvisol/Kastanozem	147	210.5	475	315	222	24.55	239	6.9	20.6049586776859	1.07520661157025	18.9545454545455	21.5462809917355	23.3657851239669	1.58670388751034	Csa
mgm4729138.3	mgp20922	*	grassland	Loma_Experiment	United States of America	2015-06-05	33.7399	-117.7285	Luvisol/Kastanozem	147	210.5	475	315	222	24.55	239	6.9	20.6049586776859	1.07520661157025	18.9545454545455	21.5462809917355	23.3657851239669	1.58670388751034	Csa
mgm4729140.3	mgp20922		grassland	Loma_Experiment	United States of America	2015-06-05	33.7399	-117.7285	Luvisol/Kastanozem	147	210.5	475	315	222	24.55	239	6.9	20.6049586776859	1.07520661157025	18.9545454545455	21.5462809917355	23.3657851239669	1.58670388751034	Csa
mgm4729141.3	mgp20922		grassland	Loma_Experiment	United States of America	2015-06-05	33.7399	-117.7285	Luvisol/Kastanozem	147	210.5	475	315	222	24.55	239	6.9	20.6049586776859	1.07520661157025	18.9545454545455	21.5462809917355	23.3657851239669	1.58670388751034	Csa
mgm4729144.3	mgp20922		grassland	Loma_Experiment	United States of America	2015-06-05	33.7399	-117.7285	Luvisol/Kastanozem	147	210.5	475	315	222	24.55	239	6.9	20.6049586776859	1.07520661157025	18.9545454545455	21.5462809917355	23.3657851239669	1.58670388751034	Csa
mgm4729145.3	mgp20922		grassland	Loma_Experiment	United States of America	2015-06-05	33.7399	-117.7285	Luvisol/Kastanozem	147	210.5	475	315	222	24.55	239	6.9	20.6049586776859	1.07520661157025	18.9545454545455	21.5462809917355	23.3657851239669	1.58670388751034	Csa
mgm4729147.3	mgp20922		grassland	Loma_Experiment	United States of America	2015-06-05	33.7399	-117.7285	Luvisol/Kastanozem	147	210.5	475	315	222	24.55	239	6.9	20.6049586776859	1.07520661157025	18.9545454545455	21.5462809917355	23.3657851239669	1.58670388751034	Csa
mgm4729148.3	mgp20922		grassland	Loma_Experiment	United States of America	2015-06-05	33.7399	-117.7285	Luvisol/Kastanozem	147	210.5	475	315	222	24.55	239	6.9	20.6049586776859	1.07520661157025	18.9545454545455	21.5462809917355	23.3657851239669	1.58670388751034	Csa
mgm4729150.3	mgp20922		grassland	Loma_Experiment	United States of America	2015-06-05	33.7399	-117.7285	Luvisol/Kastanozem	147	210.5	475	315	222	24.55	239	6.9	20.6049586776859	1.07520661157025	18.9545454545455	21.5462809917355	23.3657851239669	1.58670388751034	Csa
mgm4729151.3	mgp20922	*	grassland	Loma_Experiment	United States of America	2015-06-05	33.7399	-117.7285	Luvisol/Kastanozem	147	210.5	475	315	222	24.55	239	6.9	20.6049586776859	1.07520661157025	18.9545454545455	21.5462809917355	23.3657851239669	1.58670388751034	Csa
mgm4729773.3	mgp20922		grassland	Loma_Experiment	United States of America	2015-06-05	33.7399	-117.7285	Luvisol/Kastanozem	147	210.5	475	315	222	24.55	239	6.9	20.6049586776859	1.07520661157025	18.9545454545455	21.5462809917355	23.3657851239669	1.58670388751034	Csa
mgm4729775.3	mgp20922		grassland	Loma_Experiment	United States of America	2015-06-05	33.7399	-117.7285	Luvisol/Kastanozem	147	210.5	475	315	222	24.55	239	6.9	20.6049586776859	1.07520661157025	18.9545454545455	21.5462809917355	23.3657851239669	1.58670388751034	Csa
mgm4729778.3	mgp20922		grassland	Loma_Experiment	United States of America	2015-06-05	33.7399	-117.7285	Luvisol/Kastanozem	147	210.5	475	315	222	24.55	239	6.9	20.6049586776859	1.07520661157025	18.9545454545455	21.5462809917355	23.3657851239669	1.58670388751034	Csa
mgm4729780.3	mgp20922		grassland	Loma_Experiment	United States of America	2015-06-05	33.7399	-117.7285	Luvisol/Kastanozem	147	210.5	475	315	222	24.55	239	6.9	20.6049586776859	1.07520661157025	18.9545454545455	21.5462809917355	23.3657851239669	1.58670388751034	Csa
mgm4729782.3	mgp20922		grassland	Loma_Experiment	United States of America	2015-06-05	33.7399	-117.7285	Luvisol/Kastanozem	147	210.5	475	315	222	24.55	239	6.9	20.6049586776859	1.07520661157025	18.9545454545455	21.5462809917355	23.3657851239669	1.58670388751034	Csa
mgm4729784.3	mgp20922		grassland	Loma_Experiment	United States of America	2015-06-05	33.7399	-117.7285	Luvisol/Kastanozem	147	210.5	475	315	222	24.55	239	6.9	20.6049586776859	1.07520661157025	18.9545454545455	21.5462809917355	23.3657851239669	1.58670388751034	Csa
mgm4730672.3	mgp20922		grassland	Loma_Experiment	United States of America	2015-06-05	33.7399	-117.7285	Luvisol/Kastanozem	147	210.5	475	315	222	24.55	239	6.9	20.6049586776859	1.07520661157025	18.9545454545455	21.5462809917355	23.3657851239669	1.58670388751034	Csa
mgm4730673.3	mgp20922		grassland	Loma_Experiment	United States of America	2015-06-05	33.7399	-117.7285	Luvisol/Kastanozem	147	210.5	475	315	222	24.55	239	6.9	20.6049586776859	1.07520661157025	18.9545454545455	21.5462809917355	23.3657851239669	1.58670388751034	Csa
mgm4730845.3	mgp20922		grassland	Loma_Experiment	United States of America	2015-06-05	33.7399	-117.7285	Luvisol/Kastanozem	147	210.5	475	315	222	24.55	239	6.9	20.6049586776859	1.07520661157025	18.9545454545455	21.5462809917355	23.3657851239669	1.58670388751034	Csa
mgm4845057.3	mgp89409		temperate_grassland	sanclemente_bsc	United States of America	2018-04-04	32.9029	-118.498	Fluvisols	133	285.5	221	493	189.5	12.8	110.5	7.2	65.8272727272727	10.7611570247934	34.2818181818182	76.500826446281	19.8942148760331	0.789350703060381	Csb
mgm4845058.3	mgp89409		temperate_grassland	sanclemente_bsc	United States of America	2018-04-04	32.9029	-118.498	Fluvisols	133	285.5	221	493	189.5	12.8	110.5	7.2	65.8272727272727	10.7611570247934	34.2818181818182	76.500826446281	19.8942148760331	0.789350703060381	Csb
mgm4845059.3	mgp89409		temperate_grassland	sanclemente_bsc	United States of America	2018-04-04	32.9029	-118.498	Fluvisols	133	285.5	221	493	189.5	12.8	110.5	7.2	65.8272727272727	10.7611570247934	34.2818181818182	76.500826446281	19.8942148760331	0.789350703060381	Csb
mgm4845060.3	mgp89409		temperate_grassland	sanclemente_bsc	United States of America	2018-04-04	32.9029	-118.498	Fluvisols	133	285.5	221	493	189.5	12.8	110.5	7.2	65.8272727272727	10.7611570247934	34.2818181818182	76.500826446281	19.8942148760331	0.789350703060381	Csb
mgm4845061.3	mgp89409		temperate_grassland	sanclemente_bsc	United States of America	2018-04-04	32.9029	-118.498	Fluvisols	133	285.5	221	493	189.5	12.8	110.5	7.2	65.8272727272727	10.7611570247934	34.2818181818182	76.500826446281	19.8942148760331	0.789350703060381	Csb
mgm4845062.3	mgp89409		temperate_grassland	sanclemente_bsc	United States of America	2018-04-04	32.9029	-118.498	Fluvisols	133	285.5	221	493	189.5	12.8	110.5	7.2	65.8272727272727	10.7611570247934	34.2818181818182	76.500826446281	19.8942148760331	0.789350703060381	Csb
mgm4845063.3	mgp89409		temperate_grassland	sanclemente_bsc	United States of America	2018-04-04	32.9029	-118.498	Fluvisols	133	285.5	221	493	189.5	12.8	110.5	7.2	65.8272727272727	10.7611570247934	34.2818181818182	76.500826446281	19.8942148760331	0.789350703060381	Csb
mgm4845064.3	mgp89409		temperate_grassland	sanclemente_bsc	United States of America	2018-04-04	32.9029	-118.498	Fluvisols	133	285.5	221	493	189.5	12.8	110.5	7.2	65.8272727272727	10.7611570247934	34.2818181818182	76.500826446281	19.8942148760331	0.789350703060381	Csb
mgm4845065.3	mgp89409		temperate_grassland	sanclemente_bsc	United States of America	2018-04-04	32.9029	-118.498	Fluvisols	133	285.5	221	493	189.5	12.8	110.5	7.2	65.8272727272727	10.7611570247934	34.2818181818182	76.500826446281	19.8942148760331	0.789350703060381	Csb
mgm4845066.3	mgp89409		temperate_grassland	sanclemente_bsc	United States of America	2018-04-04	32.9029	-118.498	Fluvisols	133	285.5	221	493	189.5	12.8	110.5	7.2	65.8272727272727	10.7611570247934	34.2818181818182	76.500826446281	19.8942148760331	0.789350703060381	Csb
mgm4845067.3	mgp89409		temperate_grassland	sanclemente_bsc	United States of America	2018-04-04	32.9029	-118.498	Fluvisols	133	285.5	221	493	189.5	12.8	110.5	7.2	65.8272727272727	10.7611570247934	34.2818181818182	76.500826446281	19.8942148760331	0.789350703060381	Csb
mgm4845068.3	mgp89409		temperate_grassland	sanclemente_bsc	United States of America	2018-04-04	32.9029	-118.498	Fluvisols	133	285.5	221	493	189.5	12.8	110.5	7.2	65.8272727272727	10.7611570247934	34.2818181818182	76.500826446281	19.8942148760331	0.789350703060381	Csb
mgm4845069.3	mgp89409		temperate_grassland	sanclemente_bsc	United States of America	2018-04-04	32.9029	-118.498	Fluvisols	133	285.5	221	493	189.5	12.8	110.5	7.2	65.8272727272727	10.7611570247934	34.2818181818182	76.500826446281	19.8942148760331	0.789350703060381	Csb
mgm4845070.3	mgp89409		temperate_grassland	sanclemente_bsc	United States of America	2018-04-04	32.9029	-118.498	Fluvisols	133	285.5	221	493	189.5	12.8	110.5	7.2	65.8272727272727	10.7611570247934	34.2818181818182	76.500826446281	19.8942148760331	0.789350703060381	Csb
mgm4845072.3	mgp89409		temperate_grassland	sanclemente_bsc	United States of America	2018-04-04	32.9029	-118.498	Fluvisols	133	285.5	221	493	189.5	12.8	110.5	7.2	65.8272727272727	10.7611570247934	34.2818181818182	76.500826446281	19.8942148760331	0.789350703060381	Csb
mgm4845073.3	mgp89409	*	temperate_grassland	sanclemente_bsc	United States of America	2018-04-04	32.9029	-118.498	Fluvisols	133	285.5	221	493	189.5	12.8	110.5	7.2	65.8272727272727	10.7611570247934	34.2818181818182	76.500826446281	19.8942148760331	0.789350703060381	Csb
mgm4845074.3	mgp89409	*	temperate_grassland	sanclemente_bsc	United States of America	2018-04-04	32.9029	-118.498	Fluvisols	133	285.5	221	493	189.5	12.8	110.5	7.2	65.8272727272727	10.7611570247934	34.2818181818182	76.500826446281	19.8942148760331	0.789350703060381	Csb
mgm4845075.3	mgp89409		temperate_grassland	sanclemente_bsc	United States of America	2018-04-04	32.9029	-118.498	Fluvisols	133	285.5	221	493	189.5	12.8	110.5	7.2	65.8272727272727	10.7611570247934	34.2818181818182	76.500826446281	19.8942148760331	0.789350703060381	Csb
mgm4845076.3	mgp89409		temperate_grassland	sanclemente_bsc	United States of America	2018-04-04	32.9029	-118.498	Fluvisols	133	285.5	221	493	189.5	12.8	110.5	7.2	65.8272727272727	10.7611570247934	34.2818181818182	76.500826446281	19.8942148760331	0.789350703060381	Csb
mgm4845077.3	mgp89409		temperate_grassland	sanclemente_bsc	United States of America	2018-04-04	32.9029	-118.498	Fluvisols	133	285.5	221	493	189.5	12.8	110.5	7.2	65.8272727272727	10.7611570247934	34.2818181818182	76.500826446281	19.8942148760331	0.789350703060381	Csb
mgm4845078.3	mgp89409	*	temperate_grassland	sanclemente_bsc	United States of America	2018-04-04	32.9029	-118.498	Fluvisols	133	285.5	221	493	189.5	12.8	110.5	7.2	65.8272727272727	10.7611570247934	34.2818181818182	76.500826446281	19.8942148760331	0.789350703060381	Csb
mgm4845080.3	mgp89409		temperate_grassland	sanclemente_bsc	United States of America	2018-04-04	32.9029	-118.498	Fluvisols	133	285.5	221	493	189.5	12.8	110.5	7.2	65.8272727272727	10.7611570247934	34.2818181818182	76.500826446281	19.8942148760331	0.789350703060381	Csb
mgm4870742.3	mgp91922	*	temperate_grassland	Itapebi_3_Arboles	Uruguay	2015-05-10	-31.9408333	-56.55111	Vertisols/Phazoem	136.5	258.5	449.5	292	237	26.8	368	5.7	82.8710743801653	22.0239669421488	33.799173553719	104.587603305785	24.0023966942149	2.02001654259719	Cfa
mgm4883544.3	mgp93346	*	temperate_grassland	Sierra_polanco	Uruguay	2015-05-11	-34.3026944444	-54.541388888	Mollisols/Phazoem	127	260.5	337	403	196.5	28.6	569.5	5.8	68.8066115702479	32.1462809917355	51.9652892561983	100.54132231405	21.2331404958678	2.63091397849462	Cfa
