# Supplementary material for: Abundance and phylogenetic distribution of eight key enzymes of the phosphorus biogeochemical cycle in grassland soils
Source: Environ Microbiol Rep. 2023 May 10;15(5):352–69. doi: 10.1111/1758-2229.13159 (PMC10472533; doi:10.1111/1758-2229.13159)
Supplement: Supplementary file 11 — TABLE S2. Functional annotation based on subsystems MG‐Rast [file EMI4-15-352-s006.xlsx]

## Sheet: Table_S2
Supplementary Table S2: Functional annotation based on subsystems MG-Rast
Samples	ABC_transporters	Acid_stress	Adhesion	Alanine_serine_and_glycine	alpha_proteobacterial_cluster_of_hypotheticals	Aminosugars	Anaerobic_degradation_of_aromatic_compounds	Arginine_urea_cycle_polyamines	Aromatic_amino_acids_and_derivatives	ATP_synthases	Bacterial_cytostatics_differentiation_factors_and_antibiotics	Bacteriocins_ribosomally_synthesized_antibacterial_peptides	Biologically_active_compounds_in_metazoan_cell_defence_and_differentiation	Biosynthesis_of_galactoglycans_and_related_lipopolysacharides	Biosynthesis_of_phenylpropanoids	Biotin	Branched_chain_amino_acids	Capsular_and_extracellular_polysacchrides	Carbohydrates	Carotenoid_biosynthesis	Catabolism_of_an_unknown_compound	Cell_Division	Cell_wall_of_Mycobacteria	Central_carbohydrate_metabolism	Chemotaxis_response_regulators	Choline_bitartrate_degradation_putative	Chromosome_Replication	Clustering_based_subsystems	CO2_fixation	Coenzyme_A	Coenzyme_B	Coenzyme_F420	Coenzyme_M	Cold_shock	CRISPRs_and_associated_hypotheticals	CRISPs	Cytochrome_biogenesis	D_tyrosyl_tRNA_Tyr_deacylase_EC_3_1___cluster	Dessication_stress	Detection	Detoxification	Di_and_oligosaccharides	DNA_metabolism	DNA_polymerase_III_epsilon_cluster	DNA_recombination	DNA_repair	DNA_replication	DNA_uptake_competence	Electron_accepting_reactions
mgm4511045.3	176	13	9	457	9	91	62	453	472	71	2	0	17	113	9	128	1150	304	52	10	9	107	75	1889	0	36	19	118	396	55	0	14	1	9	0	1	72	7	0	110	71	640	2	12	35	748	576	19	273
mgm4511046.3	10168	893	568	28866	335	4876	4309	30526	30054	5534	176	205	908	4625	176	8600	73417	24517	3497	438	571	8176	4655	126443	24	2007	1379	8310	23886	4146	1	1011	119	470	23	35	5508	651	0	6414	5052	35880	112	1141	2096	47268	39849	2092	21054
mgm4511047.3	10863	1133	549	28592	368	4185	4697	29914	28590	6733	107	108	870	4404	102	8093	77588	25550	3799	450	460	8090	4330	132654	18	2631	1252	7400	25344	4138	0	608	186	504	23	38	4697	570	1	5543	4551	30798	29	1154	2233	46404	41298	1859	23872
mgm4511048.3	22928	1919	1024	57440	814	8387	9083	57321	56522	12196	208	244	2033	8169	404	15476	155525	52101	7064	794	1317	17000	8970	268167	27	4483	2588	15119	49194	8464	0	1647	311	1107	23	49	10465	964	2	12163	9555	65150	43	2269	4533	92693	82950	3563	46089
mgm4511049.3	13557	1133	559	36634	455	5214	5768	36714	36974	7696	175	101	1164	5892	318	10497	98358	31159	4443	618	911	10753	5907	168907	26	2920	1660	10456	31435	5198	1	1143	224	703	18	34	6485	651	0	7701	5470	43634	34	1274	2803	59609	52262	2365	28510
mgm4511050.3	22489	2036	953	70694	918	8809	11666	69653	68990	13055	277	183	2790	10263	339	20257	183597	53232	7089	972	1853	19419	10939	308189	23	5324	2946	18760	58054	10028	0	2991	263	1063	29	55	12045	1020	4	15086	10087	73182	38	2509	5274	106393	91519	4365	47434
mgm4511060.3	1928	339	116	6181	49	990	783	6096	6507	2768	32	27	172	1132	143	1518	15460	5642	632	92	57	1916	1049	29176	5	713	231	1628	5162	927	0	124	75	114	2	6	1081	135	3	1181	912	8227	9	154	432	8970	8119	372	6122
mgm4511061.3	5183	2697	163	30920	90	3135	3194	29970	30921	17701	68	35	864	2704	3429	5912	70837	17562	2211	212	293	8404	4533	146132	20	4547	805	5631	25740	3910	0	213	949	298	3	34	4736	347	0	3850	2553	33046	48	471	1326	26621	25543	950	28706
mgm4511062.3	24261	2123	1138	68660	553	9591	8423	64915	74508	18440	294	74	1712	10492	1088	16280	162769	52814	6007	706	1693	19641	10863	306058	7	5440	2756	17465	54743	10800	1	2785	558	964	23	39	14578	1169	4	13822	9218	89683	151	2111	5540	105974	95536	4324	50005
mgm4511063.3	7209	619	304	19499	105	2932	2154	16899	22079	6593	98	24	384	2761	376	5137	44447	15350	1671	195	150	5578	2760	89202	17	1755	829	5325	15373	3049	0	382	215	280	10	13	4451	340	1	3606	2334	25675	26	430	1690	29600	28036	1200	16458
mgm4511065.3	13569	1338	525	38004	369	5889	5110	38550	40621	11597	143	87	1181	5946	381	10049	95475	31416	3938	607	812	11399	5854	181579	9	2987	1828	10693	31663	5763	0	1261	262	609	16	69	8302	826	0	8284	4910	51981	50	1172	2940	61098	56864	2549	32687
mgm4511111.3	12646	1032	600	31583	634	4301	5197	33450	33969	6672	135	143	1284	4742	337	8774	85326	25409	3809	560	874	9563	4967	147061	25	2451	1466	9479	27007	4759	1	868	173	615	9	20	5433	544	2	6831	5421	34962	35	1176	2458	52199	46217	1976	24252
mgm4511112.3	12375	1221	452	39450	427	5607	5541	36951	40518	9125	188	82	1143	5323	393	10765	99904	31461	4153	522	907	11133	5878	179091	12	3096	1762	10729	32205	6156	1	1000	234	666	21	39	6947	675	2	8455	5339	45877	72	1249	2895	61690	53842	2653	27726
mgm4511113.3	12506	1483	657	35490	479	5044	5395	36493	36598	9142	92	125	1090	5328	279	9679	94374	32604	4066	635	552	10407	5665	165874	17	2628	1461	9510	29436	5560	0	685	249	727	22	28	6213	761	3	7385	5548	41972	73	1383	2919	57121	52285	2208	29255
mgm4511114.3	20440	1732	896	55697	950	8299	8356	54224	55793	12404	207	210	1646	9216	115	14265	143069	49326	6410	742	1169	16589	9269	256168	11	3952	2375	15547	47276	7991	2	1373	374	1016	36	57	9994	1073	4	11445	8645	64217	65	1918	4723	92532	81307	3812	40992
mgm4511115.3	101	0	0	443	47	127	199	1391	500	618	0	1	8	41	0	447	1511	1558	62	6	0	201	94	4797	0	197	39	458	633	87	0	2	4	24	0	0	165	119	0	277	222	814	0	7	68	2025	1173	0	1172
mgm4511116.3	2242	159	110	5433	64	877	788	5458	5153	971	30	22	200	1091	43	1579	13101	4584	618	88	152	1463	913	22228	5	391	200	1518	4460	809	0	179	26	80	5	6	888	139	0	1068	860	6426	23	241	428	8816	7310	334	3895
mgm4511134.3	12406	1064	613	33523	513	4580	4833	34551	34029	7220	142	166	978	5717	162	8821	86527	27354	3875	512	641	9615	5244	149086	41	2592	1453	9179	27937	5044	1	846	151	577	11	26	5679	708	1	6502	5343	37332	84	1246	2683	55046	47269	2362	23812
mgm4511135.3	35148	2849	1840	93730	1426	12509	14788	97606	93246	19531	449	492	2970	15779	553	26127	241875	79867	10411	1729	3029	26472	14800	404987	111	7028	3982	26132	76699	13910	2	3462	343	1966	49	76	15616	2205	5	19412	14811	102078	332	3894	7182	152868	130391	6488	65404
mgm4511136.3	13605	1093	794	35961	583	4850	5801	39178	36159	6585	297	209	1134	6102	247	10430	91650	31119	4038	611	1211	10048	5948	160062	28	2552	1565	10234	30460	5491	0	1490	116	688	12	29	5869	529	4	7792	5685	40500	118	1469	2886	60457	49970	2483	24676
mgm4511137.3	5815	355	232	14526	221	2021	2162	15010	15109	2506	57	30	360	2871	159	4359	35161	10947	1360	226	431	3862	2176	60411	12	928	544	4180	11317	2451	0	741	46	239	1	11	2679	422	1	3331	2220	16983	14	592	1270	22893	19158	882	10148
mgm4511138.3	10180	913	526	30649	394	4058	4435	30923	29297	7479	132	166	896	4747	301	7768	77653	24837	3342	440	709	8693	4848	133655	34	2048	1282	8541	24758	4528	0	883	169	486	13	24	5266	557	1	6044	4894	32510	104	1167	2395	48639	42359	2013	21908
mgm4511139.3	7143	615	414	19278	261	3107	2834	21199	20469	3418	119	203	582	3671	205	5361	47844	17047	2172	320	480	5109	2863	79873	26	1267	800	5457	15499	2536	0	638	79	234	11	21	3088	478	2	3636	3291	21817	111	865	1395	31747	25783	1279	13725
mgm4511140.3	68	0	12	168	8	43	83	417	421	154	1	0	8	21	0	177	507	602	28	1	0	70	56	1866	0	48	9	110	205	29	0	0	0	3	0	0	57	9	0	80	44	319	0	33	12	561	439	171	450
mgm4511141.3	30111	3074	1614	73027	1101	10891	11037	81259	69878	21155	266	498	2552	12508	389	18426	205861	74398	11073	1354	1475	23124	11627	362777	152	6911	3187	17698	67289	10698	1	1338	620	1339	26	61	14804	1738	3	14172	12415	85703	196	3156	5911	127559	114482	4410	76467
mgm4511142.3	685	151	40	2673	8	386	384	2431	2770	2800	10	2	103	313	213	648	5994	1966	260	29	14	840	374	12661	1	272	76	561	2220	377	0	25	64	36	1	4	549	49	0	414	341	2727	4	55	210	3117	2840	101	4058
mgm4511143.3	1526	402	88	6052	21	721	681	6113	8127	6395	8	7	223	627	280	1327	14796	4113	569	105	57	1770	966	29560	3	943	172	1193	4883	828	0	75	155	99	3	5	1199	100	1	743	647	6782	10	98	309	6597	5625	279	8568
mgm4511144.3	18	2	13	26	0	1	7	123	42	96	0	0	0	8	8	16	113	64	19	0	0	6	4	274	0	3	2	16	52	11	0	0	36	0	0	0	8	6	0	27	26	71	0	1	10	67	68	22	318
mgm4511145.3	4190	527	211	12472	136	1620	1692	12209	11839	5074	72	31	536	2066	134	3179	32034	9266	1329	180	454	3443	2116	58483	6	1006	535	3205	10288	1993	0	474	167	221	9	19	2552	315	0	2493	1589	13868	25	348	820	18225	16251	704	10853
mgm4511146.3	1218	359	57	4806	25	567	587	4989	5057	5083	8	12	159	564	240	1120	11423	3274	478	48	13	1470	857	23288	3	647	186	854	4125	633	0	49	139	62	2	3	940	63	0	696	440	5126	7	115	238	4961	4288	162	6930
mgm4511147.3	999	351	43	4582	5	421	617	5115	6868	5044	11	12	245	427	153	937	12485	2481	316	26	9	1477	782	24262	0	953	78	637	3431	596	0	25	274	42	2	2	985	68	0	430	306	4755	5	45	144	3540	3127	139	5828
mgm4511148.3	3049	615	91	11141	44	1714	1345	10738	11151	4188	30	25	406	1417	150	2537	25897	8071	1015	133	99	2960	1661	51059	7	1456	393	2338	8414	1544	0	146	208	197	2	4	1960	192	0	1752	1058	13172	25	203	718	13830	13034	489	8767
mgm4511149.3	8555	930	394	25526	267	3437	3607	26202	25821	6391	139	73	921	3931	250	7152	65542	20930	2551	293	647	7193	4195	115399	20	2077	956	6980	20832	3941	1	838	219	431	25	65	4789	485	1	5229	3417	30906	27	806	1884	40175	34403	1759	18698
mgm4511150.3	44	4	0	55	7	9	29	153	262	105	0	0	6	11	0	75	204	272	20	1	0	9	12	760	0	5	2	47	109	19	0	0	0	0	1	2	32	7	0	67	21	319	0	7	4	172	260	99	198
mgm4511151.3	2315	227	89	5583	28	1040	676	5559	6445	2288	16	15	134	850	181	1372	13441	4799	451	73	99	1567	975	26419	3	590	279	1456	4760	837	0	92	70	124	0	1	1091	95	0	1166	762	7655	14	137	450	8920	8225	325	4950
mgm4511152.3	34	2	9	75	5	17	54	189	255	160	0	0	2	11	0	146	423	311	16	0	0	49	15	906	0	14	4	89	138	20	0	0	3	2	0	0	36	5	0	94	27	425	7	3	16	241	260	134	430
mgm4511153.3	48	3	0	70	8	1	20	153	292	107	0	0	2	3	6	59	246	315	21	1	0	30	17	943	0	6	8	47	174	15	0	2	0	1	0	0	23	4	0	80	21	364	0	1	17	192	197	103	393
mgm4511179.3	19724	1313	427	49273	418	8465	5918	47732	52317	12373	142	120	1302	7558	406	12499	117071	40821	4876	732	546	14286	7315	225820	27	3639	2592	13174	39460	7158	0	975	239	717	27	62	10611	961	2	10095	6187	66191	57	1404	4160	82489	74175	3074	32554
mgm4511180.3	23066	1532	841	56164	439	10414	7156	49321	61149	12931	259	91	1325	9954	930	15458	135206	48514	5094	562	1212	16311	9015	261429	29	3459	2632	16280	45987	9087	1	1233	280	1065	21	34	11933	1369	0	11222	6998	74389	77	1458	5016	93952	84398	3070	36256
mgm4511181.3	3694	297	145	10383	66	1734	1213	9587	10842	2774	55	17	315	1900	76	2746	23702	8858	1056	157	172	2967	1601	47150	14	764	485	3038	8423	1472	0	264	37	193	6	12	2205	279	0	2056	1468	13634	38	303	873	16750	15546	647	6500
mgm4511182.3	10985	962	259	29378	100	5517	3458	26821	32970	8902	184	35	582	5205	520	7645	67499	24365	2513	297	169	8605	4221	137489	14	2033	1307	8324	23411	4368	0	419	196	611	9	16	6499	457	2	5675	3369	40260	45	679	2480	50280	46644	2022	21704
mgm4511183.3	20119	1825	789	58799	451	9331	6776	55515	59479	16045	144	103	1651	7634	374	14383	142937	48427	5561	556	895	16805	8328	281584	58	4865	2792	16188	49558	9354	0	1204	272	1123	18	29	12548	898	1	12014	7043	73857	42	1273	5120	93044	88818	3468	41755
mgm4511186.3	14488	1195	489	36718	418	6191	4699	34023	36511	11188	161	78	981	5551	434	9241	94253	31250	3885	453	712	11514	5457	179821	29	2588	1661	9508	31193	5599	0	656	168	739	25	37	8103	708	3	7329	5354	49017	66	1021	3075	62087	59025	2532	28159
mgm4511188.3	5954	491	281	17413	214	2906	2510	17264	17056	5053	78	53	566	2983	211	4203	45183	15083	1731	230	430	4877	2798	80397	12	1416	707	4637	14477	2672	0	527	134	358	12	24	3508	295	2	3438	2472	22703	39	533	1437	27370	24710	1149	13131
mgm4511189.3	18378	1612	718	54064	463	8413	7563	52067	57256	12906	180	271	1213	9178	476	15364	138865	48171	5551	633	740	15974	8489	254936	34	3425	2535	14280	44853	8321	0	1003	286	939	46	67	10562	686	7	11175	7852	65928	158	1603	4433	90004	80552	3608	39174
mgm4511190.3	10718	900	491	32043	492	4613	4775	29752	30444	7061	121	86	1062	4833	301	9109	81895	25886	3138	487	970	9174	5181	147248	13	2282	1468	9123	26866	4951	0	1296	203	686	22	31	6207	563	2	6994	4383	35859	38	1110	2431	50329	45066	2249	22160
mgm4511191.3	5847	420	218	16603	221	2800	2162	15259	16116	4551	82	41	470	2979	166	4159	40818	14577	1520	283	340	4963	2662	76040	6	985	714	4523	13680	2741	0	466	119	355	5	8	3429	366	0	3232	2243	20320	36	554	1279	26988	24981	1061	12667
mgm4511192.3	13631	1488	613	43105	641	6396	6205	43943	41893	12515	93	111	1544	6789	273	11264	111565	36923	4649	792	1195	12898	6560	210966	15	3392	2003	11900	37678	6247	1	1210	200	781	12	29	8814	819	0	8850	6092	51214	78	1374	3705	70237	65029	2694	33682
mgm4511193.3	15770	1978	577	48826	288	8861	6064	45038	48049	16349	170	75	1197	6694	286	12305	122292	42323	4569	589	551	14421	7724	238909	19	3489	2224	12920	40755	7327	0	881	589	892	22	37	10277	785	0	9014	5830	64000	69	1148	3957	75472	73655	3139	38542
mgm4514321.3	14808	1638	1076	40361	501	7210	5537	47809	39801	6875	181	325	1445	7401	305	9561	90954	40125	5626	689	248	10714	4955	151748	100	3486	1573	10122	31545	5485	0	169	212	773	42	45	4777	1192	20	6871	7881	42382	371	2092	2779	65305	52085	2959	28379
mgm4514322.3	17973	2341	885	46921	492	4847	7085	61861	51563	7927	192	325	1585	7497	218	13517	110907	43760	5415	939	244	11317	6049	180619	83	5025	2140	12899	38453	6519	0	420	94	562	28	30	6006	678	8	8845	9870	39698	490	2170	3293	75751	58801	3611	35749
mgm4514323.3	17058	1596	762	45827	567	5920	6313	51184	45422	8052	161	264	1673	7205	537	10516	104637	38420	4750	571	657	11986	6187	189755	81	2934	2092	11642	36305	5821	1	898	148	908	21	24	7098	877	29	8442	7368	47420	262	1770	3650	72502	61270	2838	29455
mgm4514324.3	22786	2818	1039	57929	709	7298	8145	71152	60764	12772	101	257	1647	8951	231	13950	135689	49817	6843	612	463	15327	8141	247744	171	5022	2607	15002	48184	8111	0	556	308	1169	11	17	8307	998	1	10356	10569	55280	358	2479	4250	90087	76831	3801	43399
mgm4514325.3	29970	3914	1774	83293	921	10787	11237	103085	86361	14308	340	848	3277	13255	243	20030	193048	74159	9763	904	703	21954	10958	325515	140	6701	3537	20800	66137	11163	0	850	328	1486	45	87	10799	1512	5	14429	16437	77002	711	3908	5797	134682	108841	6111	58206
mgm4514326.3	18999	2291	1156	54024	659	7817	7410	62409	53722	9124	193	528	1967	8520	446	13092	124553	51432	6335	698	423	13661	7366	205818	132	3960	2310	13102	42991	7223	0	378	206	985	25	31	6851	1072	2	9220	10051	50403	420	2462	3613	84986	68576	3728	35961
mgm4514327.3	20239	2127	1215	52349	550	6496	6748	64986	54532	8446	169	469	1843	8855	282	11966	117437	47938	6259	690	412	13217	6697	197071	101	4268	2282	13263	41405	6877	0	393	251	997	89	98	6344	901	15	8669	10733	49563	518	2480	3595	83156	66054	3827	36166
mgm4514328.3	16000	1783	1073	42915	665	6610	5820	51470	44807	6667	199	439	1672	7769	185	10615	99210	40110	4922	742	346	11130	6203	158386	59	3203	1785	10738	32527	5680	0	393	240	778	33	47	5394	936	2	6971	8136	41381	338	2442	2889	68979	54543	3046	27658
mgm4514329.3	25998	2789	1414	68956	908	10074	9598	81306	70308	11388	380	517	2556	11729	428	16490	160450	65618	8748	1008	708	17543	9158	263662	159	5668	2769	17698	55312	9365	0	660	400	1257	41	60	8967	1448	51	11982	13386	66019	478	3435	4845	111211	89918	4826	46551
mgm4514330.3	23553	2490	1519	64720	864	9488	8915	73185	65459	10420	245	591	2563	10747	397	16262	154050	61057	7446	1071	785	17096	8737	247026	67	4874	2396	17101	50428	8988	0	1029	403	1018	39	82	8325	1446	3	10876	11515	65012	370	3252	4550	106944	83753	4533	41475
mgm4514331.3	20883	2329	1164	54044	690	8190	7344	65000	56201	9298	216	451	1934	9262	198	13632	125499	50751	7014	768	566	14054	6902	214474	88	4453	2332	14263	43659	7825	0	760	8	984	24	43	7127	1181	92	9665	10328	54540	332	2668	3955	88268	70586	3898	37423
mgm4529642.3	61	4	5	148	0	77	12	137	140	14	0	0	7	39	5	46	499	141	20	6	7	43	26	743	1	5	2	48	136	30	0	8	0	2	0	0	23	10	0	29	20	182	1	6	8	264	173	11	77
mgm4529646.3	36	1	2	96	2	22	15	44	80	15	1	0	5	41	0	15	179	52	0	0	2	15	6	242	0	1	0	19	25	8	0	0	0	0	0	0	6	0	0	16	6	110	0	1	34	97	116	5	43
mgm4535619.3	61035	5640	3767	162043	2136	28360	20936	179286	168119	27139	1197	1435	5466	37353	1688	40200	356789	151300	17255	3372	1704	41838	22922	598917	403	11665	6083	43764	121815	23340	1	2426	732	2336	110	234	21644	4825	11	29075	29394	176424	1545	7464	11372	267463	209333	11240	101331
mgm4535620.3	45497	4265	2472	111736	1288	16928	15282	133969	119243	18731	874	1063	3740	27077	1340	30808	251852	103454	11667	2608	1595	28767	15713	417411	330	8138	4452	31547	85704	16253	1	1942	404	1727	66	118	15266	3254	42	21306	20877	117486	1192	5168	8272	189219	145798	7716	74110
mgm4535621.3	41656	3742	2215	96145	1052	14912	13054	119220	107006	14534	890	813	2961	23214	1132	27426	213722	88518	9997	2283	1181	24929	13213	358850	261	7592	4079	28063	74001	14470	1	1671	218	1089	47	66	14418	2780	3	19313	18092	104865	1193	4766	7026	164191	123607	6875	69497
mgm4535622.3	24541	1861	1308	58252	687	9025	7821	66036	63603	9260	525	449	1903	14433	894	16442	130711	50968	5848	1334	1052	15313	8128	218476	139	4344	2301	17044	44237	8732	2	1823	150	745	30	62	9116	1797	3	11827	10123	66626	631	2923	4445	98141	76328	4121	39020
mgm4535623.3	114169	11156	7583	293682	3447	49973	39092	341238	308376	50309	2374	2428	9277	71070	3155	76184	647820	278870	34248	6675	3307	75870	41293	1094132	917	21901	11456	79376	225482	43084	2	4492	1214	5179	185	272	40041	8301	292	53790	56135	319570	2921	14154	20463	491370	382474	20238	191057
mgm4535624.3	48	0	5	198	4	82	49	253	122	114	1	0	2	22	2	76	315	302	30	3	0	70	12	917	0	73	19	78	155	51	0	0	0	0	0	0	23	15	0	63	30	230	33	7	22	473	290	0	228
mgm4535625.3	16459	1728	942	41585	466	6936	5746	50321	44141	7213	355	361	1413	9796	478	11239	93632	39394	4810	933	286	10639	5713	156164	95	3205	1564	11334	32148	6205	0	586	171	602	31	71	5399	1182	18	7579	7982	44854	448	2012	2801	68925	53933	2941	28087
mgm4537557.3	17704	1248	1034	38661	447	7671	4655	44254	43947	7449	319	220	1175	8559	579	8988	82679	34581	4873	641	321	10466	5472	154242	91	2615	1618	10269	29370	5841	1	400	200	754	41	57	6338	1052	2	7043	7282	49565	266	1772	2902	63910	52127	2521	25590
mgm4537558.3	20951	1762	1187	51441	580	10329	6527	54106	57463	10316	374	211	1337	11551	661	12355	110825	45226	6210	939	411	13604	7527	202069	88	3683	1978	13147	38404	7586	0	620	320	995	26	39	8253	1303	4	9304	8812	65169	317	2030	3683	83417	68775	3359	33473
mgm4537559.3	16578	1628	983	40870	446	7481	5180	46107	45401	8316	274	192	1057	9861	634	9775	87996	37605	4981	679	301	10930	5598	159990	137	3228	1667	10747	31241	5828	0	365	247	812	14	23	5913	1036	1	7346	7495	47968	313	1809	2902	66356	53868	2582	28683
mgm4537560.3	10942	1179	743	29557	332	5396	3845	32693	33992	6937	186	145	870	6606	525	7132	64774	26314	3487	444	211	7785	4340	117635	89	2568	1105	7324	22536	4262	0	292	232	625	24	34	4345	664	0	4969	5084	34932	178	1230	2000	46033	37467	1652	22083
mgm4537561.3	6599	754	451	18283	168	3357	2100	19316	21426	4478	104	66	560	3833	369	4390	39992	16188	2067	359	110	5000	2588	72492	31	1675	642	4484	13541	2699	0	166	158	343	23	31	2869	445	1	2993	2992	22112	109	650	1373	27908	23422	1094	13776
mgm4537562.3	2995	386	232	9480	75	1809	1209	10224	10714	2374	50	31	266	2184	181	2254	20776	8694	1304	157	31	2448	1342	36454	20	709	327	2254	7242	1371	0	37	94	212	29	41	1131	220	0	1538	1675	11238	62	410	630	14335	11919	586	7332
mgm4537564.3	62	0	0	557	2	49	13	696	110	309	0	0	1	41	2	68	158	757	74	0	0	60	17	2229	0	2	9	72	164	64	0	0	0	3	0	0	18	13	0	57	49	434	15	14	10	383	413	1	277
mgm4537565.3	8480	833	530	22546	313	4277	3235	22177	26582	5470	182	65	667	5188	389	5969	53512	20574	2604	444	287	6292	3491	93515	27	1862	912	6348	17524	3647	0	451	158	472	14	38	3900	618	3	4247	3615	28300	81	834	1719	37024	31174	1560	16314
mgm4537566.3	25348	1935	1690	66332	896	11984	9090	63356	69593	13895	480	226	1984	15837	1015	16789	156278	59015	6559	1403	1242	18681	10741	271090	80	4114	2495	18489	51658	10299	0	1577	378	1336	40	99	11793	1916	0	12879	11140	82160	238	2704	5177	112865	93581	4416	41953
mgm4537567.3	10570	887	783	29276	435	5276	3976	29724	32169	6653	193	81	772	7639	464	7957	71242	27363	3266	766	496	8091	4523	125555	45	2066	1207	8204	23987	4607	0	639	167	575	11	45	5252	747	0	5584	4653	39182	92	1151	2395	49785	41808	1913	20843
mgm4538627.3	4856	358	285	11213	41	845	1516	16250	11190	2128	21	94	193	2843	156	3138	21073	11846	743	81	47	2519	1173	37428	149	1214	825	3067	8634	1536	0	138	0	180	0	0	1013	138	0	2506	2968	8898	230	716	777	17342	12530	488	8672
mgm4539063.3	156388	10813	8048	334096	5665	51308	62981	329089	325971	44347	5792	2223	20299	136506	10715	124043	882469	340779	29788	10822	8613	86563	87012	1294917	2083	21357	8383	98699	246325	57068	112	21823	1932	5530	926	2320	67971	11534	72	65730	46011	347675	1533	12440	23167	517813	369191	21782	182822
mgm4539064.3	125395	8622	6634	242528	5561	36347	49768	253662	249055	32098	4367	1640	22892	97924	7060	97056	664290	239951	22932	11324	6035	63281	70827	966462	1561	16898	7083	75741	188266	41439	94	17909	1713	4373	800	1943	48642	7496	47	48037	34709	258350	810	9268	16264	371249	265507	15299	150085
mgm4541641.3	162557	10414	8549	321591	6848	47427	62555	331300	323339	43474	5792	2123	23679	129026	9187	126815	876583	316468	29638	13692	8779	82619	92131	1267842	2109	22020	8492	97252	246746	55276	124	23400	2204	5845	1215	2863	64984	9728	30	63209	46561	337292	1333	12101	21546	492848	357041	20663	191922
mgm4541642.3	173758	11767	9567	373912	7550	57385	70134	365324	374575	50651	6614	2358	20591	154221	10077	139878	1006478	375877	34020	15853	9322	97868	101042	1461120	2449	25240	9785	112986	278706	64166	196	25982	2586	6269	1613	3957	75418	11839	72	72779	52083	395445	1479	13703	25952	580695	418964	24212	209533
mgm4541644.3	145105	9435	7659	302582	6204	46937	57981	293283	305918	39666	5826	1776	16854	127345	8638	114335	813085	299427	27420	13385	8056	78541	83687	1190845	1758	20935	7625	90890	227223	51767	143	22925	2159	5117	1434	3290	62329	9858	61	58784	41528	332198	1105	11082	20396	462478	331835	19308	173109
mgm4541645.3	219070	15216	11631	461320	8990	70660	86627	464704	465216	60960	8493	2976	33583	184290	13414	176167	1226786	456384	42271	18233	13302	119034	125760	1802496	2795	29928	12119	139324	347508	78749	148	33451	2922	7722	1572	3747	93395	14998	100	89954	65743	488482	2044	17449	31058	707232	506890	29488	264168
mgm4541646.3	230695	15659	11812	476760	8343	70822	91119	478109	474580	63651	8463	3039	36215	192411	14357	178816	1255405	475589	44203	18726	13365	123359	129618	1892640	2713	29713	13141	145069	365064	81320	167	35743	2970	8196	1633	3919	99364	16376	88	92506	66666	508650	1968	17339	32293	721035	516605	30413	276706
mgm4541647.3	195743	12858	10549	396608	8235	62411	78480	392956	409745	52361	8443	2268	27756	162438	11993	160166	1088199	387616	35931	19318	11810	102983	114457	1585179	2370	26790	10887	121946	308341	67996	191	34254	2692	6971	1678	4179	84424	13062	70	79853	55895	449758	1503	14885	27274	602779	433957	25117	241687
mgm4541650.3	157114	10704	8547	305022	6912	48538	61236	319453	316872	41646	5548	2167	27695	119620	9574	123548	841383	304053	28853	12995	7750	79604	86900	1201750	2150	20991	8579	94402	234411	51925	127	21727	2026	5498	989	2417	61375	9321	62	60643	44951	321802	1148	12292	20641	467984	337100	18775	180206
mgm4541651.3	157478	11908	10293	332954	8381	57211	72652	353043	352382	44535	6976	1951	32062	139846	10137	138027	938138	337693	32051	19164	7414	86949	106084	1355009	2545	24863	11569	104755	263404	59969	151	25277	2451	6534	1227	3079	64572	9392	46	66067	47147	390481	960	13384	21668	503306	360299	20134	218593
mgm4554763.3	4285	361	334	9255	166	1673	2098	9451	10028	1434	198	52	2040	4713	312	4017	24472	9382	1306	553	242	2625	3072	41507	51	626	328	3073	7644	1534	3	711	81	411	50	128	2225	443	1	1868	1171	13980	46	387	569	13963	9491	610	7433
mgm4554764.3	1419	120	110	2966	58	568	696	3138	3302	510	67	16	636	1489	116	1363	8229	3143	480	139	108	897	1026	13773	13	180	97	1029	2551	559	0	249	26	110	17	45	773	116	2	613	402	4615	4	146	198	5180	3291	160	2550
mgm4554765.3	1902	194	142	4033	90	757	917	4363	4318	603	87	17	918	2070	139	1865	10942	4331	630	267	150	1122	1548	19437	25	236	116	1379	3476	680	1	282	43	144	26	62	1089	173	1	842	522	6402	18	199	216	6655	4480	250	3340
mgm4554766.3	1103	84	65	1875	58	344	411	1993	2067	355	39	19	482	1095	59	766	5071	2224	329	95	52	535	707	9134	18	132	84	673	1591	368	0	133	14	66	9	27	505	110	0	380	289	3083	9	85	136	3192	2185	130	1694
mgm4554767.3	6867	547	464	12611	285	2188	2593	13818	13419	2182	233	82	3073	6499	358	5461	33036	13816	1954	737	376	3604	4423	59400	60	801	455	4262	10935	2094	1	846	121	528	71	182	3119	562	0	2428	1682	19439	54	508	829	20315	13851	776	10163
mgm4554768.3	2351	184	119	4400	101	760	1014	4787	4724	716	91	36	1044	2206	166	1953	11949	4712	716	304	152	1235	1585	20837	20	295	152	1476	3738	766	0	316	50	152	24	61	1129	188	1	866	623	6852	15	180	268	6943	4605	272	3697
mgm4554769.3	714	95	52	1538	18	296	328	1631	1611	286	26	11	374	879	53	582	4279	1747	210	58	27	365	489	6906	5	116	69	484	1268	240	0	99	21	68	7	19	337	91	0	307	195	2337	7	62	128	2409	1755	135	1297
mgm4554770.3	2774	322	210	6111	88	1274	1173	6578	6456	1064	90	33	1251	3436	178	2449	15103	7292	911	304	116	1768	1894	26933	46	413	263	1890	5007	1088	2	281	59	248	44	124	1355	320	0	1070	778	9286	25	278	379	9644	6642	383	5004
mgm4554771.3	1740	208	114	4147	72	773	829	4232	4150	690	62	29	811	2248	114	1653	10399	4517	552	203	128	1193	1329	18238	20	282	157	1259	3342	688	1	248	19	136	22	57	933	199	0	779	491	6366	15	137	213	6272	4191	301	3382
mgm4558897.3	31643	3795	2360	91433	1208	8908	15735	89905	89569	18485	673	712	8206	24606	1676	30606	242580	90339	8404	1681	376	25297	17740	338809	804	4828	2109	25144	67896	14153	28	2528	445	1287	493	1359	17283	1990	8	17347	12603	49160	391	4899	6157	121146	104191	5512	45627
mgm4558898.3	18231	2490	1244	58709	798	4709	10755	56383	54468	13562	299	315	4507	10580	710	18196	158392	52938	5417	832	195	15657	9676	232271	300	3506	1489	13913	46528	7944	8	1347	233	810	260	686	11826	790	1	11150	7380	29306	156	2713	3830	74949	66286	3137	30407
mgm4558899.3	456	71	5	1273	15	220	321	1387	1253	417	4	4	130	169	5	372	3942	1492	148	36	3	346	299	6448	1	48	14	345	1229	203	0	62	0	15	7	16	231	10	0	316	256	931	3	29	103	2041	1684	56	1078
mgm4558900.3	49701	5762	3542	136730	1947	13224	22983	135925	133995	28439	1044	1113	13590	38074	2607	46364	360121	133767	13237	2372	718	37805	26990	515010	1048	7545	3395	38082	102984	21546	29	3920	632	1913	713	2084	26090	3069	13	25629	18527	78812	478	7177	9590	185333	155497	8112	70051
mgm4558901.3	29453	3932	1887	90858	1231	7120	16220	88739	84032	21394	495	511	8019	17047	1058	28722	245934	81819	8907	1185	372	24425	15290	366681	333	5421	2416	21613	73267	12378	26	2153	300	1213	381	1116	18802	1368	4	17203	10984	49432	183	4021	6202	118562	102475	4755	48448
mgm4558902.3	28672	3739	1819	88710	1233	6815	15901	85140	80295	20962	431	520	7753	16312	1210	27724	235993	78809	8649	1202	321	23549	14833	354754	281	5176	2343	21236	71285	12305	17	2143	311	1257	332	1071	18174	1271	4	16638	10820	47384	184	4074	6186	115156	99779	4612	47016
mgm4558904.3	17290	2064	1055	53432	764	4133	9947	50788	48488	12601	265	246	4464	9436	704	16427	143899	47970	5297	610	220	14171	8835	213303	228	2984	1488	12495	42115	7020	10	1236	212	878	216	595	11137	759	6	10470	6373	27347	124	2423	3617	68429	60361	2669	27799
mgm4558905.3	16413	2020	1078	51989	699	4116	9498	48878	46458	12614	223	234	4395	9203	606	15941	140527	46502	5213	612	197	14003	8441	206544	239	2856	1453	12060	40867	7035	8	1320	188	814	204	553	10956	750	5	9899	6190	26771	121	2333	3594	66256	58690	2556	27355
mgm4558906.3	36229	3657	2400	93636	1765	11237	15360	91347	91611	18359	812	766	11330	28566	2425	31395	241175	93693	9527	1834	832	26321	19825	350564	476	4621	2323	26761	69089	15437	35	3015	439	1520	540	1250	18419	2412	12	17682	13445	70348	347	5214	6782	132895	110234	5647	48554
mgm4558907.3	32750	3486	1867	93448	1820	8841	16197	89429	85731	20033	501	529	10399	18487	1677	28555	248069	83205	9324	1296	868	25075	16888	373636	235	5099	2653	23528	72846	13921	18	2649	296	1431	348	831	19093	1451	6	17877	12309	65325	263	4386	6869	126846	109506	5009	50053
mgm4558908.3	31545	3206	1730	90199	1805	8596	15729	85793	81588	19344	475	522	10044	17581	1501	27350	236996	80191	8734	1244	804	24228	16017	356933	230	5029	2522	22486	69885	13072	10	2520	277	1365	346	828	18498	1477	2	17286	11888	62907	220	4209	6605	122805	105531	4781	47546
mgm4558909.3	48035	4646	3575	128340	2654	15348	21326	122405	125629	24338	1123	1068	13872	39299	3514	42750	334926	127327	12664	2377	1173	36212	26767	479377	565	6052	3378	36526	94681	21088	20	4072	583	2142	601	1444	24308	3404	12	24761	19339	99359	504	7601	9311	184414	154627	7794	67287
mgm4558910.3	30481	3267	2057	92128	2014	8950	16166	85127	83249	18945	457	489	9191	18399	1825	28326	247941	81517	8818	1230	826	24976	16358	362736	219	4533	2546	23107	70981	13760	7	2638	321	1441	282	680	18155	1657	3	18123	12870	65875	247	4597	6694	126638	110477	4957	49325
mgm4558911.3	29622	3115	1911	89297	1922	8552	16091	82040	80344	18640	445	507	8789	17772	1738	27274	239752	78539	8568	1226	816	24395	15695	350272	201	4458	2502	22406	68238	12946	8	2603	330	1409	273	691	17557	1579	1	17791	12310	63670	227	4489	6560	123350	107247	4957	47382
mgm4558912.3	61796	4706	3479	135525	2940	18130	22778	135549	133794	25242	1187	1101	17762	39935	3890	45519	365958	130270	13074	2397	2185	36920	29739	519021	535	6428	3770	39192	102805	22200	33	4958	607	2512	512	1260	26676	3838	39	27144	21037	120294	650	7789	9669	202168	167524	7937	74741
mgm4558913.3	36884	3225	1870	91977	2100	10131	16380	89887	84533	18646	533	486	11554	18551	2047	28806	256375	79619	8952	1239	1519	24774	17483	370387	164	4559	2903	23960	72240	13774	13	2965	339	1633	239	594	18600	1847	17	18629	13434	75810	279	4524	6696	133126	114176	4990	52014
mgm4558914.3	35628	3131	1865	89532	1995	9737	15834	87042	81741	18168	524	508	11132	17812	1895	27725	248597	77685	8646	1136	1462	23897	17406	359784	193	4514	2755	23206	70399	13491	9	2743	325	1676	226	572	17942	1854	15	17970	12950	73402	305	4253	6477	129888	110686	4794	50176
mgm4558915.3	48647	4241	3123	115127	2025	12513	18306	112279	119206	25063	941	887	16841	34699	2209	38126	280715	120311	13873	2126	513	32678	24244	447303	819	6995	2867	33227	87368	18426	62	4050	565	2061	997	2625	23738	2241	7	20900	15575	81546	283	5783	8509	153567	130332	6762	61490
mgm4558916.3	27612	2663	1700	70970	1193	6348	11807	66513	69574	18188	375	285	11044	14054	906	20930	173964	67782	8696	1013	228	19681	12192	294768	280	4712	1973	17295	57261	9976	17	1976	289	1215	453	1297	15846	771	0	12647	8777	48928	91	2925	5246	91597	80176	3554	39433
mgm4558917.3	26141	2502	1725	68251	1171	6330	11331	64520	66443	17536	308	282	10678	13753	840	20315	169211	66786	8639	909	203	19102	11880	286213	248	4630	1906	16971	55709	9738	19	1915	254	1269	447	1277	15331	838	0	12238	8354	47271	103	2996	5171	89160	77924	3479	38345
mgm4558918.3	27240	2456	1949	67494	1218	7246	10615	64197	70493	14819	566	514	10215	20900	1257	22077	161183	70843	7861	1269	265	19664	14032	257842	470	3882	1711	19462	50847	10894	30	2394	329	1154	590	1551	13750	1263	8	11929	8853	46973	164	3417	4745	89658	75372	3847	35511
mgm4558919.3	15953	1579	1067	43210	805	3756	7075	39655	42141	11067	251	165	6695	8709	496	12597	104540	41487	5033	578	134	12079	7338	177515	163	2772	1244	10536	35096	6096	17	1145	152	734	302	777	9709	487	2	7541	5235	28541	62	1849	3181	54830	47756	2167	23715
mgm4558920.3	15592	1557	1022	41719	751	3724	6704	39083	41156	11022	183	172	6474	8263	458	11879	100555	40304	4795	567	124	11720	7298	172229	142	2740	1156	10077	33844	6091	12	1106	129	756	266	718	9279	506	0	7069	5032	27845	39	1718	2932	53311	46661	2074	23029
mgm4558921.3	36183	3096	2374	85592	1525	8799	13372	81978	88182	18597	804	583	12292	25802	1501	27975	204290	88083	9597	1616	318	24461	17540	331032	541	5247	2082	24138	65107	13942	58	2895	401	1586	753	1988	17795	1757	10	15257	11467	57633	174	4169	6027	112947	96295	4873	44433
mgm4558922.3	5196	521	297	14066	169	1183	2129	13121	12752	3831	90	59	1910	2835	159	4020	32060	12901	1747	200	57	3529	2429	59959	15	779	375	3063	11247	1949	3	240	29	226	69	160	3330	159	0	2232	1548	8742	18	521	903	18612	16730	860	7395
mgm4558923.3	20740	1933	1312	52807	940	4586	8582	48973	51764	13821	326	189	7923	10407	655	15416	129313	50836	6159	688	155	14862	9034	222663	172	3667	1445	12950	43448	7558	20	1472	194	1040	358	974	12025	655	1	9317	6428	34687	55	2214	3727	67939	59640	2588	29179
mgm4558925.3	22929	1835	1065	47723	1067	4525	8622	47137	47815	11920	298	230	8484	10371	899	15015	123978	45425	5943	813	292	13280	8797	209869	103	3493	1435	11796	40647	7023	10	1749	170	925	314	848	11096	693	2	9107	6236	37580	59	1972	3495	64808	54518	2301	29337
mgm4558927.3	40474	2896	2126	76219	1610	10140	12562	78066	78901	14114	776	641	13934	25989	2078	26391	196741	76669	9278	1699	490	21039	17283	297935	322	4403	1840	22401	58128	12766	43	3219	433	1559	650	1561	16029	1798	20	13878	10325	63701	136	3756	5282	104931	85129	4317	42244
mgm4558928.3	32962	2629	1456	69046	1450	7320	12454	69378	67250	15079	392	323	14187	14839	1457	21806	184104	63188	8731	1094	424	18465	12992	294980	87	4606	1883	16965	57051	10167	7	2413	258	1309	455	1000	15498	954	20	12912	8813	55771	69	2750	4835	92760	76744	3445	40077
mgm4558930.3	23496	1682	1207	44683	868	6269	7302	45595	46699	8525	433	413	8046	15877	1237	15486	116241	47750	5505	985	278	12639	10205	176167	221	2629	1083	13112	34256	7534	22	1897	236	994	324	803	9822	1120	3	8408	6243	39045	78	2321	3160	62411	51252	2468	25574
mgm4558931.3	21372	1738	906	44343	947	4740	7921	45174	43973	9953	249	205	9209	10018	855	14165	121213	43379	5589	684	305	12390	8423	189733	98	2950	1250	11049	36998	6697	7	1564	173	991	228	561	10323	625	3	8752	5668	36948	49	1954	3127	60261	51158	2081	26435
mgm4558932.3	20779	1674	862	43194	920	4800	7644	43662	42918	9690	239	194	8688	9595	848	13714	116629	41735	5204	697	273	11955	8127	184628	110	2900	1117	10642	35849	6503	8	1507	164	916	217	529	9856	645	3	8347	5535	36240	42	1850	3120	58752	49142	2010	25326
mgm4558933.3	7145	561	464	16406	326	2275	2688	15731	17144	3160	166	160	2596	5209	410	5322	43405	16235	1971	346	102	4483	3658	63826	60	892	355	4784	12296	2667	6	545	70	358	79	243	3447	386	1	2957	2259	12885	31	915	1153	23246	18758	893	8629
mgm4558934.3	18151	1480	894	45447	890	4741	8207	42635	42294	9618	338	228	7432	8933	983	13942	123383	39408	4903	615	338	11822	8273	187103	62	2761	1189	11159	35809	6669	4	1624	149	778	155	414	9982	693	0	8562	5881	32735	56	1984	3083	60886	51456	2244	25427
mgm4558935.3	17175	1395	882	43452	888	4415	7857	40146	39782	9301	242	228	6955	8628	909	13340	116055	37100	4877	636	335	11353	8012	176497	52	2654	1098	10674	33950	6233	2	1487	103	746	157	384	9433	552	2	8101	5628	31019	46	1885	2961	58731	49336	2140	24013
mgm4558936.3	10855	756	545	21232	438	2881	3623	21869	22263	4111	254	203	3322	7191	585	6957	57346	21083	2426	396	162	5766	4800	82832	88	1357	487	6197	15960	3616	8	995	127	401	134	368	4521	465	4	4019	3052	17659	46	1042	1516	29942	24307	1261	11751
mgm4558937.3	13372	985	533	28609	696	2924	5303	28879	27344	6185	214	179	4733	6123	559	8752	79240	25367	3265	401	218	7402	5267	122455	48	1978	763	7070	23518	4270	4	1140	104	476	127	360	6388	371	2	5559	3888	22378	36	1111	2020	38929	32458	1327	16744
mgm4558938.3	12625	894	524	27389	600	2885	5010	27304	26214	5995	223	141	4608	5772	559	8537	76035	24731	3355	339	232	7183	5177	117541	70	1897	729	6881	22734	4033	6	1092	109	476	123	309	6040	405	0	5350	3637	21607	41	1095	1950	37502	31355	1375	16225
mgm4558939.3	64198	4251	2941	121325	2436	15342	20720	121895	125237	22624	1380	1206	16926	40421	3590	41419	321860	122701	14137	2538	925	32974	27333	478172	540	7101	2984	35688	92562	20017	56	5428	632	2034	982	2348	25425	3028	17	22983	16364	99927	226	5892	8483	168044	136490	6845	67338
mgm4558940.3	34991	2659	1430	74347	1560	7808	13492	73015	71191	16068	535	391	11274	16439	1609	22632	200109	68579	8949	1134	542	19854	13734	315577	168	4856	2088	18760	60762	10948	17	2666	238	1279	448	1014	16842	1131	2	14348	9032	59582	83	3173	5261	100868	83693	3517	43436
mgm4570855.3	90162	8064	4772	218974	4111	30937	40916	219233	193743	35797	2091	928	19253	67591	3549	70832	570407	205872	26703	7711	2743	54648	48621	908616	650	16831	7835	54967	160373	32575	99	10252	1262	4103	681	1685	44410	4567	2	41555	23460	220680	175	6069	14491	305050	225069	11977	114972
mgm4570856.3	101925	9385	5196	238880	4553	33356	44779	242294	215483	38833	2620	1313	20983	75581	3787	79197	626376	221978	29098	8239	3171	60480	54277	987995	831	18776	7971	60474	174667	36309	107	11977	1365	4552	828	2154	48344	4741	3	46122	25689	236022	196	6451	15187	328083	242980	13282	127026
mgm4570857.3	94559	8468	4804	216236	4610	29269	40417	221446	195687	35785	2370	930	21596	66277	3330	72123	570396	201112	27664	8085	2813	53800	48294	911071	660	17495	7745	55337	161246	32112	90	10898	1246	4160	668	1575	43682	4502	2	41281	23855	218753	183	5870	13898	301363	221297	11747	118275
mgm4570859.3	83039	7319	4538	191773	4086	25777	36263	193231	171309	32341	2021	863	18466	59094	2839	65384	507517	182113	24208	6939	2582	48016	43348	805705	702	15627	6372	47673	141352	28762	87	10160	1166	4171	577	1449	40311	4144	1	36491	21367	193768	175	5179	12203	273967	201548	10681	106273
mgm4577669.3	19916	1278	1303	33832	704	7506	7094	37599	35932	4987	751	239	3468	19615	1386	13927	96466	40001	4154	1984	569	8917	10487	154343	113	2886	1447	10321	27559	6129	30	2940	383	1113	153	440	8622	1602	5	6207	5437	60544	73	1427	2106	57009	39061	2112	27376
mgm4577670.3	27088	1394	1542	45216	721	7811	8640	46313	42899	7437	851	349	3165	21732	1397	16676	128547	50602	4386	1727	1223	12143	12420	183812	223	3127	987	14174	33407	8141	45	3333	407	1263	137	341	10409	1718	4	8337	6815	53423	143	1790	3143	74085	53395	3047	29462
mgm4577671.3	26730	1454	1534	44243	823	7661	8932	46517	42701	6739	806	315	3518	20077	1486	17265	126725	49035	4720	1769	1283	11679	12396	181232	234	3344	1014	13831	33386	7641	28	2864	424	1328	126	313	9981	1749	13	8571	6683	53488	139	1714	3002	71517	50674	2909	29893
mgm4577672.3	26471	1517	1459	47422	761	8150	9217	49347	45381	7727	827	287	3656	21154	1339	17859	134027	52257	4898	1584	1374	12610	12771	190857	260	3194	1100	14179	35257	8142	21	2948	423	1351	110	288	10897	1896	7	9051	7059	54508	173	1682	3378	77683	56165	3041	30459
mgm4578714.3	25194	1364	1330	43121	797	7305	8555	44696	41565	7292	759	268	3457	19127	1443	16804	124907	47017	4316	1495	1238	11276	11819	173132	232	2939	961	13045	31864	7864	15	2914	373	1243	98	278	9689	1769	8	8104	6896	50169	164	1727	2990	70934	50272	2624	28640
mgm4578924.3	16686	1017	881	25950	569	5263	5880	28366	27270	3660	645	195	2812	13834	1209	11677	76169	30650	3093	1618	500	6604	8249	118864	95	2143	902	8190	21730	4468	19	2245	317	935	131	370	6381	1083	3	5123	4232	44204	82	1019	1680	43724	29714	1581	21525
mgm4578925.3	18592	1176	1142	30135	719	6293	6625	33453	32961	4208	787	217	3062	17127	1251	13188	87431	35893	3491	1912	569	7760	9597	134750	95	2528	1111	9663	24508	5496	22	2664	363	1051	147	436	7286	1326	3	5862	4948	49950	111	1293	1892	50599	34325	1828	24339
mgm4578926.3	27548	1372	1583	45755	838	8325	9148	47330	44311	6926	808	296	3044	21763	1302	17548	130168	51101	4420	1891	1333	12265	12593	184688	223	3241	1013	14721	34015	8144	27	3240	473	1348	117	328	10195	1762	11	8672	7030	54633	161	1745	3114	74454	52962	3016	30081
mgm4578927.3	21456	1060	1197	36520	569	6385	7044	36489	34115	5542	643	233	2358	16736	1110	13496	102618	40364	3625	1378	1002	9715	9826	145449	198	2408	821	11080	26744	6469	20	2467	350	980	76	237	8140	1354	11	6598	5457	42405	112	1313	2548	58060	41259	2366	23429
mgm4583642.3	2695	193	190	5390	90	857	974	5595	4995	820	81	26	487	2541	221	2157	14878	5761	723	131	223	1455	1463	21319	31	369	113	1641	3860	878	0	433	40	152	5	27	1193	228	0	995	809	6611	28	239	334	8580	6098	366	3519
mgm4583644.3	1959	165	181	4233	63	705	799	4248	4219	624	85	29	325	2240	190	1521	11387	4892	507	126	142	1102	1150	16577	28	294	72	1298	3107	716	0	367	29	143	16	39	996	170	0	860	607	5500	22	146	263	6660	4805	293	2852
mgm4583645.3	2390	164	214	4931	61	985	996	5150	4742	775	113	39	448	2424	174	1991	13877	5729	618	158	169	1354	1433	20329	24	334	72	1604	3706	822	0	420	45	189	15	53	1191	279	4	1077	828	6651	27	202	329	8063	5828	404	3396
mgm4583646.3	2887	228	215	5977	88	1133	1186	6366	5985	991	120	49	588	2933	236	2310	16740	7393	705	188	226	1744	1667	25043	37	340	106	2037	4447	1053	1	425	52	206	17	44	1462	299	5	1146	895	7644	28	257	422	10085	7404	447	3931
mgm4583647.3	2384	205	171	5087	81	890	971	5281	4912	803	103	27	448	2516	212	2045	13852	5690	580	126	193	1330	1410	20087	19	317	90	1482	3702	843	4	401	47	167	21	41	1182	257	1	1034	817	7021	12	220	291	8157	5918	384	3410
mgm4583648.3	3508	241	238	6868	98	1108	1330	7058	6575	1070	124	43	591	3274	206	2726	18943	7812	967	193	265	1767	1816	27358	28	440	125	2031	5045	1154	0	512	44	244	20	54	1606	352	4	1363	976	8386	17	285	492	11289	8265	514	4512
mgm4583649.3	2868	221	216	5741	62	1049	1110	5742	5531	870	95	39	439	2847	295	2252	15836	6720	723	165	200	1641	1605	23465	27	325	98	1741	4175	988	5	466	35	206	32	86	1427	270	0	1148	725	7453	26	232	394	8986	6872	420	3708
mgm4584765.3	3510	304	257	7432	94	1143	1372	8018	6962	1191	149	55	693	3255	332	2834	20197	8027	961	191	298	2072	1914	30282	33	493	137	2172	5474	1219	1	691	66	280	29	70	1732	334	2	1451	1003	9433	32	322	527	11192	8543	516	4695
mgm4584767.3	4874	332	364	9853	166	1683	1827	10077	10412	1566	193	67	950	5103	451	3827	26896	11376	1303	317	332	2605	2784	39504	59	695	175	2920	7325	1698	0	709	82	348	42	112	2200	460	5	1897	1503	12688	28	381	669	15890	11455	647	6681
mgm4584768.3	4164	228	312	8370	105	1566	1514	8058	7898	1190	174	59	581	4013	375	3159	21970	9477	958	209	291	2289	2266	32725	34	500	156	2512	6192	1313	1	669	73	275	37	115	2007	378	2	1471	1107	10702	28	305	578	12746	9425	591	5340
mgm4584769.3	5317	336	429	10939	125	1720	2081	10519	10330	1599	216	65	913	5021	426	4150	29173	12462	1340	326	409	2903	2953	43743	51	642	152	3303	8161	1872	2	959	107	385	48	131	2654	574	2	2059	1511	13611	35	429	779	16003	12251	770	7112
mgm4584770.3	4806	316	361	10188	120	1804	1928	9698	9672	1484	162	84	780	4822	355	3853	26456	11823	1301	317	334	2703	2743	40679	48	660	198	3066	7394	1663	3	864	81	319	46	125	2291	489	1	1901	1352	13051	37	375	746	15486	11404	796	6488
mgm4584771.3	4004	261	250	8164	125	1167	1401	8399	8001	1195	148	45	750	3480	203	2981	21777	8996	865	224	282	2168	2173	32153	51	540	130	2329	5949	1285	2	732	66	232	28	65	1914	376	3	1595	1145	9996	41	363	598	12979	9261	575	5341
mgm4584873.3	3275	255	264	7256	91	1173	1462	7379	6766	1096	113	36	639	3440	374	2833	19098	8076	818	218	288	1980	1997	29466	36	417	115	2171	5374	1190	2	663	50	260	23	64	1718	394	3	1387	1036	9073	27	267	510	11218	8169	576	4772
mgm4612987.3	3992	233	283	7944	118	1354	1405	8070	7429	1239	148	46	771	3976	330	2987	21244	9219	1012	260	241	2065	2125	31694	44	590	149	2404	5808	1342	1	580	77	273	26	93	1891	371	6	1512	1153	10553	39	309	514	12748	9023	602	5311
mgm4612988.3	3047	169	218	5868	54	932	1161	5786	5756	887	99	41	418	2735	265	2156	15578	6869	665	134	183	1605	1560	23137	24	433	92	1825	4361	994	3	420	43	189	24	74	1408	257	2	1041	819	6651	18	247	407	9076	6773	439	3884
mgm4623639.3	12788	1129	728	32990	437	4084	5879	28968	27024	5326	332	157	2818	9831	746	9953	83274	33643	4404	732	766	8709	6235	135250	104	2152	829	8143	24492	4635	14	1694	157	747	115	272	7333	1203	6	6171	3943	36831	79	958	2243	48938	36272	1898	17927
mgm4623640.3	14508	1135	789	36800	454	4637	6381	31605	29546	5832	383	174	2828	11134	969	11062	93561	36482	4475	746	919	9339	6789	150613	108	2509	967	9154	26796	4946	12	1917	183	839	132	328	7895	1202	4	6764	4080	41967	79	982	2361	51827	39060	2219	19735
mgm4623642.3	18353	1419	1018	46009	534	6037	8164	40227	37726	7252	516	212	3757	14505	1190	14193	116578	46794	6086	998	1250	11730	8703	190610	112	2833	1260	11716	34088	6384	13	2757	260	1153	208	511	10184	1706	4	8777	5182	54071	112	1304	2994	65741	48747	2760	24445
mgm4623643.3	3171	297	202	7981	132	1054	1457	7495	7251	1275	100	38	548	2545	202	2673	21112	7860	865	182	203	1974	1589	32994	22	551	204	1993	5828	1171	1	351	34	162	28	58	1681	251	0	1508	1000	8864	21	253	560	12210	9101	472	4347
mgm4623644.3	35251	3165	1981	91638	1323	11429	16436	82030	77592	14861	947	405	6705	29132	2246	28495	236065	91441	11663	2157	2211	23461	17802	381755	268	5834	2365	23217	67341	13300	35	5312	402	2083	352	803	20010	3040	9	16943	10853	103051	250	2627	6305	135997	100642	5576	50195
mgm4623645.3	18397	1473	930	42780	660	5751	7746	39964	36932	6453	508	211	4079	13286	1180	13693	109851	41630	5501	992	1284	11019	8321	177986	122	2861	1126	11261	32375	5959	8	2623	217	1060	101	244	9288	1572	7	8490	5500	50719	93	1364	2788	63719	46695	2506	23603
mgm4623647.3	20791	1954	1260	55882	799	7764	10096	49915	46698	8516	609	282	3719	16648	1267	18135	144377	54740	6560	1215	1314	14683	10868	222671	215	3565	1436	14193	40468	7903	14	2887	253	1263	149	351	11998	1768	6	11027	6824	61031	188	1840	3814	83223	61079	3405	29629
mgm4623648.3	14712	1429	963	38378	597	5261	6701	35372	31500	6363	351	231	2593	11439	802	11855	98367	39229	4706	874	922	9871	7281	154860	113	2483	1034	9161	28356	5238	13	1631	190	841	104	256	8028	1236	3	6936	4689	42805	110	1102	2396	57008	42824	2331	22176
mgm4623649.3	37209	3134	2057	91979	1280	12392	16553	83673	77414	14630	965	439	6613	27537	2182	29394	241223	91782	11083	2024	2304	23643	17930	375764	262	6155	2320	23415	68492	12815	22	5117	493	2026	251	573	19725	3156	8	18019	11358	102632	258	2763	6015	134642	99550	5379	50307
mgm4623650.3	22632	2096	1274	59705	934	7813	10278	53210	48804	9243	596	258	4034	17548	1238	18291	151977	58772	6923	1242	1251	15531	11400	233283	202	3972	1461	14466	42844	7881	12	3092	294	1210	128	337	12506	1842	6	10765	6902	63355	161	1840	3900	88147	64551	3314	31226
mgm4623652.3	16862	1389	955	45790	618	6252	8072	40210	38804	7076	512	220	3026	13631	1121	14549	117125	43452	5392	947	1178	11663	8833	180101	138	3032	1125	11618	33578	6319	7	2440	172	953	106	269	9579	1415	1	8609	5611	49747	155	1427	2885	68515	49496	2761	23911
mgm4623653.3	13208	1158	737	33339	536	4494	5862	31142	28295	5142	374	164	2465	10299	781	10842	89247	33117	4146	790	874	8727	6596	138313	114	2198	882	8517	24820	4721	7	1804	144	746	101	222	7267	1147	1	6392	4353	37647	88	1029	2212	50059	36873	2005	18954
mgm4623654.3	35656	3202	1901	89762	1340	11999	16185	83993	76042	14518	1002	527	6993	25877	1838	28884	236133	89507	10749	1792	2114	23381	17663	363894	296	5860	2505	22832	66653	12613	28	4550	521	1910	235	519	18936	3040	6	17140	11717	96929	273	2940	5823	137247	99809	5261	50531
mgm4623655.3	27746	2393	1589	69231	966	9546	12437	63735	59741	10722	682	360	4711	20772	1510	22806	181984	67553	8041	1478	1754	17842	13520	279997	236	4691	1781	17652	50954	10058	26	3654	297	1547	148	371	14768	2088	3	13378	8680	77684	226	2233	4560	104471	76229	4053	38154
mgm4623656.3	10996	990	655	27481	500	3577	4882	24586	23028	4587	320	128	2037	8544	434	8612	71626	28337	3459	715	535	7008	5428	113113	110	1727	814	6735	20461	3758	4	1151	119	623	84	184	5900	879	0	5070	3446	31001	55	772	1765	41313	30464	1697	15534
mgm4623658.3	17340	1751	1127	47349	739	6966	8270	45790	40548	7359	502	363	3506	13407	909	15361	123598	46430	5657	1064	812	12378	9446	182214	206	3031	1222	12216	34743	6518	10	1751	239	810	92	210	9307	1470	6	8821	6520	47058	150	1726	3115	73513	52911	2709	26607
mgm4623659.3	26756	2387	1491	67116	1074	8790	11658	61310	56456	10230	687	375	4462	19115	1337	21602	173738	65381	7765	1458	1343	17298	12957	262109	260	4633	1566	16983	49176	9340	13	3132	296	1273	123	327	13663	1988	4	12374	8230	68942	187	2116	4225	99467	72465	3896	35590
mgm4623661.3	18402	1742	1164	49831	791	6520	8623	45209	41604	8135	519	247	3284	15363	814	15057	127794	48762	5914	1277	1135	12666	9433	201241	169	3296	1310	12348	36118	6961	18	2509	220	1118	152	333	10600	1641	2	9200	6151	55265	131	1540	3370	73993	55257	3059	27020
mgm4623662.3	20682	1724	1090	52450	756	6824	9135	46382	44077	8441	605	219	3612	16990	1195	15980	133901	53317	6292	1307	1215	13322	10216	216702	139	3403	1370	13129	38999	7457	17	2971	250	1132	237	580	11730	1702	8	9771	6290	60767	115	1446	3512	77109	57023	3140	28792
mgm4623664.3	16358	1411	970	44213	599	6341	7447	39644	37715	6970	534	210	2809	14303	1050	13585	113963	43841	5070	1042	1154	11428	8787	180192	123	2922	1246	11372	32805	6315	13	2381	203	989	148	327	9335	1467	2	8375	5477	52799	144	1494	2872	66240	48471	2579	23564
mgm4623665.3	12760	1213	759	33240	600	4292	5753	30612	27933	5405	313	195	2224	9948	472	10033	84928	33704	4397	984	559	8565	6712	132659	130	2211	902	8002	24651	4788	10	1352	150	625	115	259	6668	986	0	6041	4058	36458	69	1034	2208	49703	36200	1951	18755
mgm4623666.3	17976	1459	1000	46078	721	6314	8065	41436	38339	6994	504	215	3333	13801	984	14458	118978	45807	5279	1091	1047	11545	9189	182990	171	2995	1174	11773	33912	6338	12	2408	239	932	141	309	9489	1377	9	8574	5745	51219	111	1461	2996	67648	49136	2521	24754
mgm4623667.3	47797	4258	2729	126889	1850	17803	22175	114394	107016	19994	1323	568	7671	39254	2657	39891	328608	126334	14999	2864	2840	32823	24498	508258	411	8411	3264	31421	92233	17550	24	6319	597	2651	355	795	25891	3948	9	24080	15891	140939	397	3971	8340	190614	140828	7399	68386
mgm4623669.3	24728	2208	1469	64514	979	8873	11333	57987	52668	10539	637	298	4895	19318	1339	20310	166587	65502	8131	1448	1453	16677	12382	260407	204	4172	1648	15663	47179	8716	13	2903	311	1444	204	488	13698	2073	0	11809	7519	71855	133	1897	4222	94534	70596	3812	35966
mgm4623670.3	17236	1627	1111	46470	720	6415	8053	42020	38994	7060	444	244	3083	14031	876	14731	119148	45436	5563	1058	978	12028	9137	181338	208	2967	1230	11690	33641	6587	7	2078	194	917	105	265	9465	1407	3	8676	5850	50350	156	1474	3085	69986	50972	2657	25015
mgm4623671.3	21896	2056	1367	59983	909	8776	10530	54684	51462	9297	711	294	3684	18850	1054	18875	156325	59521	7092	1584	1470	15760	11511	240821	217	3822	1721	15004	44353	8631	14	3019	284	1293	150	338	12501	1865	6	11488	7829	69025	188	1969	3969	92172	66934	3444	32978
mgm4623672.3	18729	1690	1105	49908	694	6644	8840	44172	41203	7761	493	258	3571	15920	1131	15104	127940	48875	5927	912	1196	12908	9357	197917	137	3316	1303	12653	36569	6970	7	2564	257	1153	136	329	10679	1542	2	9713	5803	55019	151	1555	3342	73928	54407	2853	25909
mgm4623673.3	20664	1834	1236	55774	852	7785	9915	48917	45447	8821	631	262	3742	16558	1397	17284	143982	56467	6330	1059	1270	14762	10851	224457	140	3847	1342	14047	41425	7721	24	2730	280	1276	214	526	12053	1782	6	10501	6791	60617	141	1647	3690	83266	60784	3175	28929
mgm4623674.3	13671	1113	805	37614	439	5336	6474	33061	31606	5738	470	167	2133	11726	757	11626	97941	36465	4136	829	1094	9505	7537	152010	104	2292	1038	9675	27691	5491	6	2134	164	731	130	285	8212	1265	4	7172	4797	43795	111	1208	2476	55617	42065	2186	19701
mgm4623675.3	26822	2399	1558	69565	1022	9161	12517	63043	58692	10849	742	359	5553	21239	1540	21536	178202	69936	8289	1329	1554	17967	13599	280589	228	4754	1655	17859	51931	9520	10	3477	361	1428	173	430	14521	2359	3	13373	8402	75878	176	2374	4606	105782	76639	3798	36890
mgm4623676.3	31255	2718	1694	75326	1313	9741	13169	72138	65205	11685	725	461	8747	21335	1492	24249	194806	73631	9056	1891	1381	19165	14925	296882	268	5613	1992	19228	56512	10514	13	3294	352	1514	168	403	14893	2462	2	13925	9973	79580	197	2431	4688	113065	81919	4127	41227
mgm4623677.3	19746	1810	1159	55337	767	7319	9571	48666	45990	8833	579	232	4019	16339	1159	17218	139874	54396	6808	1162	1406	14163	10616	218868	199	3348	1470	13589	39852	7735	8	2831	225	1124	111	269	11643	1644	3	10402	6427	61624	207	1671	3691	81344	60373	3260	29247
mgm4623678.3	32324	2515	1800	82095	1075	10927	14372	73047	68278	12977	894	386	6127	25134	1698	25316	211780	81506	10115	1679	2121	21123	15459	333528	236	5503	2164	20512	60634	11229	36	4446	438	1786	270	614	17552	2887	4	15178	9788	94208	209	2439	5370	118832	87809	4631	44271
mgm4623679.3	31010	2777	1834	78825	1250	10797	14112	72440	66645	12496	843	379	6190	23127	1889	24740	203927	77768	9805	1796	1901	20431	15367	322790	259	5510	2120	20044	58876	11145	15	3901	417	1669	173	445	16725	2656	9	15429	9904	89291	213	2412	5157	118854	86911	4569	43016
mgm4623680.3	18481	1703	1100	47627	645	6640	8499	43297	39540	7998	561	233	3762	15070	1158	15023	124588	48785	6179	1048	1229	12504	9241	197827	152	3196	1233	11884	35529	6599	17	2552	275	1146	140	356	10427	1699	6	9057	5852	56076	158	1492	3090	71593	53679	2797	26423
mgm4623681.3	20360	1609	1124	50712	640	7032	9031	46276	43636	7951	632	227	4232	16064	1503	16749	132897	49822	6161	1178	1439	13139	10066	211170	161	3262	1364	13034	38073	7333	10	3240	279	1220	179	442	11606	1822	2	10221	6373	59428	149	1572	3441	74967	55134	2934	28353
mgm4623683.3	8186	827	549	22910	370	3414	4021	21689	20143	3604	266	152	1459	7322	386	7255	60527	23158	2766	579	463	6159	4703	89490	68	1559	609	5913	17097	3269	4	1042	118	432	57	136	4736	803	0	4306	3120	25315	89	857	1576	36291	26364	1351	13341
mgm4623684.3	4647	328	224	11833	116	1555	2121	10464	9867	1908	130	41	1078	3408	341	3671	29451	11256	1447	243	335	3021	2263	48107	28	694	299	3037	8865	1636	3	876	66	309	30	85	2700	434	2	2257	1479	13394	43	334	748	17176	12778	749	6203
mgm4623685.3	25488	2205	1435	66174	791	9257	11603	60039	55751	10531	813	309	4769	20360	1425	20381	169695	65133	8158	1534	1850	17040	12575	270813	188	4354	1813	16656	49565	9101	15	3773	341	1511	203	473	14073	2281	7	12672	8441	76673	233	2032	4336	97534	72172	4032	36115
mgm4623686.3	13539	1039	761	34822	513	4357	6014	30803	30120	5572	473	133	1870	11627	790	10722	90153	34035	4148	1001	882	8971	6909	144797	94	2279	933	8786	26583	4888	12	2140	171	771	198	461	7683	1262	4	6534	4240	41651	75	1084	2339	50276	37631	2212	19248
mgm4623687.3	4775	353	287	12256	189	1560	2274	11045	10791	2072	118	59	855	3480	190	3903	32266	11637	1472	258	315	3161	2367	49669	46	859	347	3233	9023	1862	4	627	60	199	38	85	2630	374	1	2372	1536	12998	32	435	845	18803	13571	795	6371
mgm4623688.3	22038	1595	1154	55016	706	7194	9771	49710	46622	8372	510	261	3961	15982	1450	16993	140326	53540	6859	1090	1423	13906	10110	224915	161	3719	1524	13988	40997	7584	20	3285	314	1147	161	376	11566	1797	8	10545	6649	61147	181	1659	3602	80740	58944	3029	29036
mgm4623689.3	17826	1636	1109	48081	725	6459	8430	42737	40031	7423	513	269	3292	14333	1090	14827	122187	47455	5748	1112	1086	12415	9051	190455	158	3007	1333	12027	35061	6540	17	2482	245	1011	140	333	10276	1548	4	8957	5718	53158	123	1442	3074	70241	52007	2735	25583
mgm4623690.3	21566	1864	1385	57222	905	8243	9781	50834	47842	9007	618	252	3934	17219	1165	17507	148961	56426	7227	1366	1288	14716	11056	232191	234	3685	1629	14417	42417	8258	13	2696	273	1289	145	329	12154	1811	8	10758	7125	64678	132	1863	3753	86446	63489	3332	32613
mgm4623691.3	16377	1371	900	42161	704	5563	7682	38126	35724	6353	495	224	2833	12508	807	13332	109616	41134	4795	993	874	10816	8161	167816	155	3133	1081	10782	31363	6235	15	2073	243	921	92	241	8886	1303	3	8134	5325	45900	110	1428	2922	64269	46623	2630	23563
mgm4623692.3	15041	1198	815	37996	529	4837	6915	33974	32768	5927	430	148	2875	11419	1046	12159	98351	36450	4539	827	998	9750	7405	154102	107	2668	963	9749	28040	5497	7	2266	195	876	129	285	8034	1304	2	7529	4684	42129	132	1140	2523	56037	40567	2296	20593
mgm4623693.3	1726	132	82	4350	69	569	804	4045	3792	689	44	30	313	1338	82	1454	11664	4219	550	109	100	1111	823	17927	15	343	109	1141	3351	614	1	239	15	99	12	28	941	141	0	900	562	4748	19	140	295	6819	4814	217	2364
mgm4623694.3	19698	1696	1162	50801	757	7114	8933	46153	42464	8141	652	220	4129	15697	1252	16043	131136	50196	6189	1338	1321	13223	9940	209134	159	3321	1457	12455	37806	6940	18	2818	228	1119	210	495	11019	1738	1	9560	6271	60235	125	1536	3332	74913	56013	2972	28346
mgm4623695.3	16898	1426	932	42904	671	5659	7740	38730	37161	6513	466	207	3373	13213	981	13558	109890	41596	5056	1008	1157	11025	8440	174485	110	2933	1098	10879	32099	5905	7	2361	218	873	110	289	8902	1498	7	8363	5314	47897	138	1358	2783	63917	46244	2515	22805
mgm4623696.3	8	0	1	28	0	2	8	32	21	1	0	0	1	8	0	8	84	33	8	0	2	8	7	125	0	0	1	8	18	3	0	0	0	2	0	0	5	0	0	10	7	24	0	0	2	48	20	1	12
mgm4623697.3	34363	2957	1911	84162	1194	10470	15283	77486	71397	13356	957	406	6063	25337	2044	26790	221328	83548	11031	1823	2177	22208	16199	347161	223	6126	2005	22024	63776	11967	18	4925	423	2058	275	647	18570	2961	11	16037	9972	92860	216	2720	5571	125150	93146	5007	46062
mgm4623698.3	24766	2083	1532	66347	845	9987	11338	62738	58284	10464	722	563	3681	20754	1363	21295	171716	65052	7676	1438	1750	17211	12762	264329	191	3928	1765	17059	48072	9801	13	3443	265	1476	251	428	13625	2110	5	12867	9123	75706	319	2440	4412	102308	74825	4011	37398
mgm4623699.3	38315	3389	2347	99181	1444	14012	17885	93523	87044	15842	1238	553	7200	30224	2464	32870	266815	97851	11887	2269	2807	25906	20250	404996	324	6622	2454	25902	75558	14440	22	5445	459	2277	227	593	21090	3470	15	19659	13311	111164	350	3536	6873	156279	115020	5853	54866
mgm4623700.3	15162	1211	874	38447	550	5167	6663	34673	32044	5969	410	175	2739	12229	881	11621	98222	39395	4516	896	1000	10035	7679	154907	95	2447	954	9573	28021	5335	7	2112	161	820	107	284	8261	1262	6	7068	4479	43300	99	1134	2498	55882	40927	2221	20322
mgm4623701.3	32306	2670	1781	81161	1183	10924	14551	75237	70512	12745	962	450	6907	24859	2116	26430	213181	79002	10273	1852	2258	21131	16256	333631	287	5487	2060	21437	61330	11580	28	4855	401	1951	247	574	17964	2937	9	15828	10365	91306	213	2592	5362	123061	91261	4863	44794
mgm4623702.3	16155	1211	934	41215	568	5700	7322	36966	35463	6397	495	213	3457	12766	1129	13233	105610	40518	5039	1002	1288	10785	8191	168734	140	2554	1075	10657	30718	5997	18	2349	176	876	127	316	8799	1434	3	7710	4986	47032	103	1278	2678	61261	45030	2451	22305
mgm4633076.3	111856	8930	5483	250057	4525	31783	46829	243839	226908	40343	2549	1173	22605	80154	4472	80410	656520	237063	28191	7554	4083	64076	54607	1079952	856	18312	8459	67527	186975	37355	110	11921	1335	4761	439	1386	53437	6421	14	47790	28918	251864	442	7808	16702	354980	263456	14110	149378
mgm4633077.3	76791	6413	3506	172717	2639	21840	30930	165214	152151	29253	1746	865	21790	52641	3550	52733	432700	160601	20692	4298	3475	43091	36918	766710	457	11096	6098	45320	131077	24800	77	9194	975	3193	301	833	38106	4929	6	32382	19405	189141	330	4776	11401	240872	175320	9599	98801
mgm4633078.3	120109	9661	5704	276808	3953	36088	53781	276704	254445	43874	3493	1247	31781	80372	7158	99190	752393	247417	30590	5973	8838	70607	59437	1213490	878	18072	7855	75900	211552	41628	95	18752	1129	5751	482	1134	61065	8124	24	60034	35417	304244	1083	9280	18768	409646	301433	16653	156775
mgm4633079.3	167513	13722	8029	383705	5939	54054	74820	386034	355982	59773	4445	1945	39451	112686	7612	135229	1033464	344744	42843	9982	9758	97576	82357	1630456	1382	26676	11067	104264	285005	56194	139	22404	1925	7298	531	1275	80827	10546	24	80001	48459	398878	1068	12753	25639	557133	410834	21555	219344
mgm4633080.3	145251	11686	6224	316059	4853	42320	61889	328150	294979	49797	3845	1568	42833	90805	7880	113729	863810	278968	35382	7092	9318	80582	67692	1381234	1069	22055	9009	87783	242646	46871	88	20469	1403	5867	449	1163	67131	9150	31	68709	41424	345021	1097	10884	21000	464926	340146	17695	177153
mgm4633081.3	158084	12278	7084	347376	5423	47765	68880	357210	325966	54494	4317	1734	44177	100290	8661	127361	946065	307819	38415	8258	10197	88653	75263	1512664	1302	23129	10045	96772	265678	51987	80	22197	1545	6759	523	1248	73988	10265	31	76003	45773	380747	1162	12171	23045	511816	374597	19862	197139
mgm4633082.3	147467	11286	5872	309950	4629	42420	60240	324470	288289	48752	4024	1645	40488	90029	8059	112625	846082	273927	35028	7086	9670	79272	67207	1365994	1045	21126	8667	88187	239984	46279	86	21087	1404	5956	655	1484	67569	8902	34	67345	40955	349140	1049	10552	20427	459271	334038	17857	176120
mgm4633083.3	115125	10145	5524	261673	4974	32206	48249	259543	244047	41964	2871	1273	30934	81318	4782	86383	685635	244161	29815	7629	4761	67020	56944	1126761	931	19147	8647	70291	197936	39158	94	13763	1446	4618	450	1133	55260	7128	9	51448	31720	266269	607	8352	17728	377858	277650	14772	152219
mgm4633084.3	114045	9497	5386	253824	4481	31015	46570	248450	230406	42296	2608	1179	29583	80131	4720	80702	657133	239348	29374	7642	4330	64155	55887	1107812	853	18576	8779	67194	192223	37246	92	13208	1353	4570	464	1215	53855	7176	19	48520	29914	266580	551	7451	17084	361924	265330	14284	150404
mgm4633085.3	74451	6390	3649	167667	3120	19994	30705	164188	152773	27067	1680	779	18309	52746	3229	53755	437353	158034	19706	5012	2779	42714	36619	727874	582	12471	5641	44992	125743	24880	82	8498	953	3275	256	718	35875	4794	5	31408	19966	170791	319	5099	11363	240020	177073	9660	98568
mgm4633086.3	94642	8356	4609	224050	3575	28467	42522	219521	206055	35779	2642	1015	23188	66355	4685	79005	602840	203555	23655	5509	5501	57359	47921	957330	915	15180	6444	60204	167652	33617	70	13228	936	4275	339	857	48392	5934	21	45864	27690	229710	638	7301	15206	325647	241646	12957	127743
mgm4633087.3	34928	2902	1542	76069	1123	9515	14247	75334	69457	12554	831	370	9943	22587	1685	24999	200319	71241	9185	1694	1530	19268	15844	339006	230	5254	2628	20229	58776	10893	36	4473	339	1364	136	346	16353	2058	5	15182	8981	79528	167	2387	5130	111209	80568	4243	42978
mgm4633088.3	81034	6784	3380	172238	2695	22168	32662	177969	156097	29101	1949	956	24918	50550	4245	60227	462309	156737	20745	3795	4319	44237	37448	767932	529	11857	5591	46498	134234	25041	61	10392	743	3328	311	778	37569	5043	21	36160	21490	188136	467	5158	11241	250737	183469	9369	98113
mgm4633090.3	94913	8009	4950	213085	4054	28194	40579	212399	196098	34658	2313	1050	22176	66429	4085	72254	575826	200804	24834	6329	4063	54637	45991	923285	783	15376	6698	57437	161549	32173	68	10357	1156	4410	442	1116	45510	5752	9	41960	25663	219305	468	7003	14111	306258	230464	12186	129341
mgm4633091.3	116883	10154	6008	293171	4496	36930	55550	281567	268460	45581	3589	1273	27290	85366	6071	103998	788846	257965	29075	7191	8119	74559	61551	1230238	1073	18874	8248	78809	217101	44328	118	17449	1247	5603	448	1110	62826	8040	15	60224	37088	302411	1047	10127	19697	430590	316606	17057	164992
mgm4633092.3	124860	10504	5986	280315	5317	34265	52451	280105	260038	45843	2915	1334	33008	86756	5195	93550	744210	260389	32291	8396	5446	71758	61006	1220979	1026	20203	8947	75861	214309	42297	110	15315	1619	5295	472	1279	61080	7865	16	55537	34292	292874	651	8812	18561	406529	299119	16230	168845
mgm4633093.3	7545	686	410	18101	331	2425	3268	17421	16201	2847	199	67	1876	5798	290	5851	47078	16432	1910	512	358	4563	3786	77092	71	1322	560	4477	13297	2710	2	975	96	365	31	93	3861	516	1	3318	2219	18638	37	559	1132	25712	19317	925	10529
mgm4633095.3	89100	7793	3764	191243	2980	24241	36071	196741	171527	32131	2035	947	28568	56082	4537	65119	504840	176099	23057	4538	4328	49411	41114	857977	630	13317	6515	50311	148633	27700	85	11055	928	3477	366	889	41483	5462	12	39189	23398	206045	461	5985	12378	275629	202463	10435	108775
mgm4633099.3	80489	7242	3440	175458	3078	21898	32630	180549	158627	29989	1898	920	26847	51834	4055	59449	463589	160919	21445	4087	3919	44985	37886	788485	553	12357	5818	46333	136727	25184	65	9803	771	3225	307	774	38423	5119	10	36040	21972	188861	434	5355	11376	251994	184941	9646	101162
mgm4633101.3	107979	9511	5034	226648	3860	28623	42152	239232	203843	37842	2404	1362	33230	66079	4768	77378	609642	212505	28200	5302	4992	57761	48965	1003512	789	16861	7076	59784	176215	32614	66	11623	1066	4768	349	949	49846	6530	24	45594	29189	245015	584	7336	14211	335009	246732	12553	136418
mgm4633102.3	107198	9186	4979	227961	3509	28539	42359	234007	202265	38493	2312	1289	30953	67647	4980	77142	612628	212463	28095	5123	5223	58477	49222	1000886	841	15926	6701	60403	176779	32768	65	11640	992	4827	422	1140	49584	6753	16	45638	28442	245336	591	7411	14940	339991	249794	12436	134155
mgm4633103.3	17567	1513	983	38622	540	5149	6918	40441	33940	6913	389	237	5865	11524	667	12665	103667	37737	4912	893	896	10095	8373	173502	133	2739	1223	10192	30040	5675	14	1797	189	953	63	182	8859	1150	2	7353	5087	42575	89	1226	2541	58880	44306	2147	23296
mgm4633104.3	100036	8651	5214	220455	3829	28725	40809	218655	198958	35071	2393	1115	25774	71542	4079	70577	573678	211674	26781	6638	3971	56737	47641	961257	805	16050	7088	57952	167431	32581	80	11058	1302	4863	416	1112	48257	6373	13	42165	26654	234180	418	6442	14252	315355	234182	12241	136315
mgm4633105.3	26093	2280	1275	57044	1057	7248	10553	57898	51713	9106	615	288	7165	17299	1113	19073	149507	52938	6641	1480	1150	14440	12300	247001	229	4111	1648	14853	43715	8216	21	2827	274	1257	73	230	12111	1551	2	11395	7030	58921	140	1795	3738	83856	61991	3015	33987
mgm4633106.3	241	13	14	567	4	55	157	528	501	165	11	4	99	199	12	265	1610	600	85	4	12	147	162	2738	1	54	13	84	498	65	0	22	2	10	0	10	122	20	0	97	90	739	0	17	50	812	704	27	425
mgm4633109.3	59098	5238	2590	122239	1920	15857	22668	127651	110203	20924	1173	709	18012	37464	2432	40500	325557	118464	15872	2766	2437	31423	26284	550918	410	8976	4022	31956	96370	17613	73	6215	594	2527	234	616	27815	3635	10	24005	15199	135337	247	3761	7998	182035	133281	6598	71275
mgm4633112.3	174	28	12	337	0	57	81	340	269	62	3	2	26	92	1	100	920	355	60	12	6	76	75	1564	2	20	4	106	305	55	1	15	1	7	0	0	70	5	0	59	41	434	1	5	28	490	380	17	189
mgm4633114.3	82352	7769	4510	189861	3245	26127	34700	190027	171365	31511	1790	965	24036	63294	3214	59249	496794	192774	24975	5162	3539	49611	42135	837832	715	12956	6229	48801	145236	28419	79	9093	1091	4675	349	982	43878	5593	9	35350	22880	213167	458	5986	12266	282821	213647	10986	120558
mgm4633115.3	48238	4600	2113	100118	1338	12373	17999	105076	86755	19623	886	580	16474	30487	2045	31461	262249	98751	13835	1920	1883	26812	21386	461920	320	7580	3349	25187	78929	14213	77	5286	438	2182	202	684	24058	3050	6	19314	12229	108610	139	2977	6741	145260	108910	5430	56482
mgm4633116.3	62876	5840	2755	137607	2096	17669	25204	141503	122274	22519	1432	694	21329	40761	3069	45694	362069	130959	17798	2859	3172	35388	29521	605438	424	9440	4350	36849	107065	19455	48	7404	640	2959	245	639	30536	4219	13	27652	17135	150177	369	4156	8898	203255	150682	7580	78985
mgm4633117.3	20767	1902	1090	48168	735	6645	8596	48114	41255	8134	455	277	7063	14250	932	14558	124566	48277	6271	997	915	12489	10215	210085	162	3339	1454	11997	36874	6929	31	2169	249	1014	98	267	10976	1471	5	9169	5869	52763	98	1447	3192	71466	53129	2779	26556
mgm4633118.3	1471	155	68	2909	52	379	591	3156	3037	662	22	24	495	968	54	1078	8504	2923	370	69	68	720	671	14053	16	192	103	804	2498	439	0	150	13	88	8	13	691	91	0	625	361	3373	7	98	201	4803	3598	203	1881
mgm4633119.3	68017	6117	3628	152166	2466	20288	28215	154860	133746	25893	1521	773	19400	45523	2426	50380	408375	148425	18741	3648	2985	39031	32968	657783	627	11216	4320	38916	115599	22220	47	6766	736	3795	214	661	33375	4755	11	28816	19323	158723	357	5088	9730	225319	169124	8593	92963
mgm4633122.3	141714	12757	7234	310847	5107	40912	57580	314464	278020	50825	3112	1624	38872	97102	5466	103319	831126	299614	37673	8157	6456	78926	66562	1355491	1221	22775	9793	80865	238211	45705	108	14790	1567	7079	522	1413	67766	9413	6	60158	38950	337103	790	10136	19393	459710	339218	17570	192950
mgm4633188.3	58194	5138	2530	118942	2048	15447	22318	124521	107711	19916	1268	670	17335	35834	2711	39926	317033	111841	15026	2660	2493	30768	25525	528721	399	8634	3739	31598	92657	17326	49	6138	564	2425	226	588	26383	3438	11	23956	15168	129104	240	3820	7744	173358	127821	6520	70381
mgm4633189.3	117349	10331	5127	252079	3865	32710	47343	261790	230134	41668	2747	1382	38700	76750	5242	85108	674628	242592	31109	5794	5817	65031	56097	1118455	818	17817	7951	66453	196693	36694	101	13421	1239	5518	483	1252	56574	7645	15	51531	32658	274664	684	8245	16305	373622	275951	13791	149591
mgm4635362.3	207948	18421	9708	441318	6357	57231	80160	456873	387970	78996	4272	2526	64369	130363	8614	142230	1175099	428117	57345	9296	8500	115069	95375	1969649	1358	32533	13808	113065	342966	62993	227	21808	2033	9394	879	2478	99983	13290	23	85205	55293	472272	1005	14030	29302	651525	485571	24624	253849
mgm4635608.3	352609	29691	15979	747982	11407	99933	141050	766063	665734	127452	7787	3707	96435	230389	15427	248596	1993277	712418	92629	18329	15319	194550	164687	3340725	2592	51933	23931	196303	576808	110108	373	38488	3547	18029	1294	3554	169442	21969	36	145645	91391	826690	1469	21955	48512	1090865	811407	42338	451806
mgm4635609.3	303897	27036	15128	679952	12015	90198	129143	701325	630554	107272	7408	3480	80971	211129	13185	240150	1846263	634898	77130	18576	15519	173799	151351	2900134	2672	48558	19652	183902	514659	100554	175	36892	3618	14932	1069	2843	146383	19635	37	137536	86287	707672	1986	23089	44851	1006962	747451	39488	417657
mgm4637811.3	41078	2458	1974	76454	1053	12328	13703	74687	73769	10020	1390	524	6088	32231	3271	26494	197139	81725	7053	1731	2128	20345	19345	293055	347	5194	1427	24568	56451	12845	19	5539	616	1421	244	636	16169	2904	10	14394	10293	81301	217	2770	4930	116840	82780	4609	40152
mgm4637812.3	36208	2092	1655	66773	1011	10221	11815	62829	64400	8710	1156	460	4419	28289	2694	23595	171859	68754	6508	1999	1834	17692	16878	260528	328	4423	1354	20672	48233	10924	38	4925	502	1185	329	773	13877	2366	17	12362	8919	70709	202	2421	4328	99825	71890	4259	36965
mgm4637813.3	34537	1964	1684	66036	953	10859	11359	61498	63114	8659	1165	402	4371	28095	2719	22154	171132	69068	6523	2222	1492	17709	16899	258319	345	4612	1460	20452	48544	10906	25	4362	570	1156	372	893	13812	2384	13	12134	8574	73976	221	2267	4482	101601	72522	4134	36423
mgm4637815.3	23083	1391	1216	43728	614	7282	7705	42366	40775	5832	763	351	3102	19242	2108	14679	112580	47070	4261	1249	1130	11795	11631	172009	204	2821	997	13713	31813	7476	20	3153	392	790	214	544	9115	1685	6	8012	5624	49613	122	1513	2908	67820	48075	2745	23906
mgm4637817.3	767	8	26	1184	11	300	244	1556	1803	367	15	8	80	854	521	434	3643	2375	395	76	0	322	335	8854	3	46	9	371	963	157	0	61	26	20	0	9	282	117	0	358	170	1912	0	55	142	2314	2275	187	1549
mgm4637818.3	32574	1521	1422	60553	702	10703	11480	57834	58480	7961	1349	359	4180	27091	3441	21652	156938	61609	6394	1781	2142	16372	16010	245665	258	3486	1455	19806	45932	10357	16	5456	558	1362	378	803	13621	2591	11	11687	8275	76376	174	2195	4078	94297	65107	3827	33959
mgm4637820.3	28683	1451	1199	51541	645	8601	9366	49093	48622	6789	1005	284	3690	21855	3027	17354	130283	52824	5351	1582	1503	13790	13372	205427	219	3035	1253	16622	38176	8576	22	4280	511	1057	295	683	11161	2025	9	9535	6725	60426	117	1770	3220	79396	54557	3134	28369
mgm4637823.3	40879	2283	1868	76482	1089	12939	13958	73761	73409	9829	1449	495	5528	32502	3790	26868	199368	79421	7624	1965	2441	20836	19551	300944	357	4963	1565	24334	57137	12770	38	5911	617	1504	320	724	16272	3006	14	14666	9960	85774	264	2713	4928	117700	82175	4750	40433
mgm4637824.3	91428	4907	4118	172573	2170	28999	30773	164245	164514	22867	3421	1043	12046	72537	8307	59118	443395	180879	16744	4423	5316	46473	44279	672211	762	11101	3314	54331	126268	29301	71	13305	1371	3186	699	1639	37098	6591	34	33263	22832	190316	544	5978	11492	265248	188632	10961	91764
mgm4637825.3	39971	2421	1935	75226	1029	12932	13302	71912	71008	9907	1456	611	5617	31500	3652	25910	193435	79306	7557	1892	2107	20274	19209	293465	336	4759	1492	23575	55170	12669	33	5288	617	1406	276	665	16117	2926	12	14125	9502	83683	217	2566	5018	115413	81527	4726	40367
mgm4637826.3	19063	1196	1027	36933	573	6639	6430	36208	35413	4894	734	240	2584	15813	1504	12915	96727	37798	3691	1031	1013	9897	9402	143149	170	2532	801	11618	27038	5981	17	2497	309	750	136	310	7580	1413	8	7030	4914	42158	112	1332	2438	57359	40537	2309	19916
mgm4637827.3	35573	1937	1588	68739	903	11500	12445	66054	64134	8602	1268	490	5280	29113	4001	23822	177169	70419	7039	1624	2243	18269	17424	267587	302	4356	1312	21942	50708	11029	17	5378	627	1344	230	597	14808	2889	10	13299	9107	77971	194	2454	4558	106511	74222	4239	36454
mgm4637829.3	46160	2681	2326	88438	1246	15285	15839	84841	83565	11793	1608	676	6045	37463	4488	30757	229344	92760	8556	2359	2625	23756	22588	341333	403	5747	1826	27571	64839	14630	56	6363	711	1775	353	870	18877	3509	11	16342	11637	98032	311	3153	5845	135457	96370	5575	47041
mgm4637830.3	14483	878	667	27015	365	4718	5077	26029	25049	3506	489	179	2088	11163	1321	9278	69472	28889	2482	611	768	7430	6961	105332	161	1773	548	8553	19726	4258	14	1918	223	467	105	237	5863	964	4	5245	3365	29387	71	873	1790	40820	28867	1655	14345
mgm4637831.3	19181	1152	909	35351	494	5894	6437	34699	34705	4861	649	250	2494	15673	1718	12682	92011	37186	3508	941	931	9549	9231	140483	175	2337	712	11329	26669	5848	18	2649	276	682	178	403	7592	1405	7	6907	4854	40037	114	1235	2351	55799	38804	2281	19583
mgm4637832.3	32832	1661	1411	62325	864	10186	10970	61288	59694	8065	1344	405	5269	27364	4466	21902	160478	61893	6955	2081	2044	16448	16184	251572	245	3967	1407	20147	46917	10535	25	5277	571	1336	314	768	13483	2834	7	11889	8396	76730	163	2221	3807	98598	67249	3973	35125
mgm4637833.3	28636	1553	1320	55466	730	8906	9806	53441	52699	7277	1015	333	4262	24434	3345	19249	140730	56702	5527	1769	1678	14828	14136	223209	248	3114	1330	17494	41445	9017	14	4717	543	1135	297	672	11999	2373	12	10417	7158	66091	169	1904	3738	85747	59545	3546	31065
mgm4637859.3	28756	1804	1906	67071	1047	11994	11323	62922	65442	9266	1261	345	3628	30447	1937	22680	177905	67863	6387	2056	1901	17436	16628	261854	354	3910	1748	20027	48095	11451	21	4244	473	1264	168	413	13880	2568	16	12755	9639	81094	364	2821	4641	108226	77194	4485	39954
mgm4637860.3	39064	2416	2086	76517	1195	13308	13702	73014	73399	10508	1243	446	4821	33183	2774	26280	203963	79826	7250	2110	1670	20528	19087	300380	414	4950	1861	23756	54514	12994	25	4762	639	1439	236	580	15529	2717	12	14775	10351	85222	290	2877	5301	121313	86165	4821	42510
mgm4637861.3	53453	3049	2465	100998	1258	17560	17966	94589	93891	13235	1603	588	6888	42842	3917	33937	261800	106004	10142	2541	2356	26962	25250	393397	518	6070	2279	31719	71751	16722	51	6445	862	1902	419	1000	20991	3795	16	18843	13040	114696	280	3578	6623	153942	109027	6434	54283
mgm4637862.3	33478	2527	2362	76913	1197	14790	12932	73490	74342	11014	1362	468	4524	34225	2321	25300	201808	82340	7794	2304	1888	20459	19201	302771	465	4686	1995	22757	55587	13221	25	4280	562	1715	192	547	16137	3010	15	13986	11149	94118	379	3179	5091	124054	89303	4964	45633
mgm4637863.3	21932	1572	1420	50687	897	9328	8595	47860	49398	6815	921	299	2780	22959	1401	17158	133601	52860	5052	1566	1270	13468	12464	195932	300	3031	1350	15062	36514	8650	14	2995	324	1009	131	347	10177	1953	8	9567	7517	62168	219	2011	3445	81819	58271	3339	29161
mgm4637864.3	42857	2477	2199	83107	1072	13862	14568	78854	79497	11058	1467	466	5485	35390	3374	28353	216529	84813	8167	2380	2061	22123	20599	325286	404	5009	1956	26325	60441	13949	38	5741	682	1611	258	611	17435	2857	16	15620	11213	95266	270	3041	5614	128470	91497	5200	45403
mgm4637865.3	45758	2703	2364	88267	1174	15419	15472	84663	82958	12062	1436	550	6537	37649	3660	29420	227807	93830	9439	2298	2207	23413	22279	350898	407	5290	2080	27380	64298	14859	44	5599	832	1746	338	814	18946	3534	16	16204	11439	102532	256	3091	5783	135569	97321	5401	49049
mgm4637868.3	44151	2442	1952	80893	1062	14164	14320	77495	76215	10654	1396	534	5563	34167	3333	27155	208347	85262	8552	2094	2073	21810	20510	316629	417	5432	1839	26118	58924	13699	54	5427	783	1513	320	785	16837	2881	15	15177	10457	92486	203	2794	5413	124046	87109	4854	42640
mgm4664855.3	33468	2594	1611	67620	928	10492	11516	67706	61055	9202	946	474	9128	25508	2154	21648	171225	70143	7491	1594	1617	17467	16050	263625	300	4396	1481	20650	49955	10350	29	3921	496	1203	204	493	14099	2519	8	12821	8477	68778	196	2330	4295	101501	73076	3879	35163
mgm4664858.3	44331	2301	1999	79590	1456	12535	13671	71568	76702	10435	1330	455	5062	33398	2275	25660	206115	80308	8420	2817	1366	21383	19881	318829	352	5320	1833	24825	58692	13584	30	5878	615	1492	879	1972	17522	2606	16	14368	10333	90513	213	2864	5409	119843	87945	4954	45804
mgm4664859.3	10858	796	472	20818	339	3176	3791	21289	20383	2837	311	144	2907	7643	763	7089	54473	20899	2256	539	493	5509	5111	84819	107	1373	514	6538	15758	3298	8	1305	147	364	52	118	4361	799	2	4237	2678	21403	75	792	1326	32110	23046	1199	11207
mgm4664866.3	40824	1835	1726	72475	743	13239	14198	70567	68250	9721	1555	446	5494	31072	4361	25876	188819	73285	8092	1976	2790	19203	18854	304432	281	4444	1684	23505	56904	11966	22	6837	640	1923	516	1058	16936	3367	9	14351	9860	94067	188	2544	4646	112685	76935	4592	41390
mgm4664871.3	23196	1877	1134	45710	726	7255	8047	47604	44179	6192	673	347	6257	17251	1478	15109	117183	46764	5187	1281	929	11678	11319	184113	238	2825	1252	14117	34340	7266	20	2787	330	818	130	300	9193	1727	8	8848	6187	48285	158	1592	2963	70049	50606	2566	24780
mgm4664872.3	38667	2351	1769	69019	1179	10977	12464	70792	66419	8987	1051	506	8074	26876	2956	23919	180021	70230	7301	1834	1727	18363	17411	275621	319	4715	1650	21686	52741	11532	34	4642	473	1303	194	478	14419	2627	18	13379	9440	72540	210	2545	4467	106610	75809	3975	38805
mgm4664878.3	29770	2077	1609	59140	976	10249	10429	55847	54566	7788	907	430	4326	24068	1959	19609	152927	63157	6221	1508	1206	15620	14579	229341	261	3755	1389	17732	42602	9412	24	3126	393	1088	185	466	11986	2138	5	11232	7454	65192	158	2063	3849	90805	64268	3438	31938
mgm4664885.3	38745	2882	1713	73486	1043	11383	12598	73858	69558	9981	900	523	9841	28274	2180	24163	187899	76426	8163	1879	1372	19494	18812	293776	340	4910	1698	22179	54422	11583	29	4468	584	1267	280	705	14938	2658	9	13764	9564	74345	188	2600	4605	109248	79810	4072	38600
mgm4664890.3	19746	1192	971	38043	587	6371	6731	36807	35975	4857	784	267	2395	15603	1434	13199	99416	38434	3373	1007	1096	10227	9720	143975	192	2586	787	11989	27598	6402	16	2783	235	712	129	290	7900	1381	7	7291	5051	41015	115	1309	2487	58804	40919	2296	19400
mgm4664891.3	31366	1482	1234	59081	691	9858	11842	57551	54652	7808	1231	353	5040	24229	3483	20369	154985	57419	7196	1609	2219	15658	14781	251739	235	3439	1477	19310	46921	9613	11	5540	478	1562	406	794	13664	2712	8	12045	8009	76428	146	2100	3885	93608	62749	3657	33743
mgm4664899.3	45514	2854	2399	90660	1528	15164	15468	86854	85806	12302	1536	573	5808	36756	3071	29634	233338	94712	9464	2619	2080	23735	22531	357734	505	6017	2175	27714	65954	15182	33	5323	612	1777	332	795	18744	3279	17	16980	12202	101877	234	3261	5929	139930	100183	5610	50011
mgm4664901.3	30853	1802	1507	59324	1056	8808	10389	56613	56056	7434	928	443	3781	23529	1868	20514	154750	59415	5731	1842	1458	15862	14470	228036	291	4144	1262	18037	43117	9799	20	4029	401	1110	243	544	12033	2121	13	11059	7821	61487	216	2132	3814	89388	64085	3626	32038
mgm4664917.3	29479	2270	1355	58950	873	9239	10314	60023	56799	8050	902	433	8642	22434	2045	20095	151926	60170	6553	1508	1576	15469	14380	234481	290	3647	1316	18451	44336	9351	21	3947	448	1151	166	324	12015	2277	9	11822	8016	62968	222	2219	3761	91069	65318	3415	31547
mgm4664921.3	29315	1925	1559	59770	898	10501	10472	57359	57313	8050	952	398	4071	23900	2141	19828	156829	62646	6279	1469	1495	15845	15055	237104	327	3697	1469	17916	44225	9926	36	3516	460	1313	188	442	12540	2174	13	11320	8100	67353	179	2151	4086	94131	67356	3550	33528
mgm4664924.3	54761	3052	2468	100916	1237	17134	18195	98209	97088	13151	1693	657	7123	40706	4842	34359	268461	104339	10232	2388	2688	27114	25831	399163	461	6563	2399	31830	74292	16838	48	7006	755	1900	352	780	21161	3622	26	19897	13354	113202	303	3497	6652	157610	110369	6005	53359
mgm4664927.3	24745	1586	1166	48520	700	7646	8521	46007	45696	6455	763	363	3453	19466	2019	15747	123970	49434	4986	1326	1144	12772	12037	192613	264	2965	1195	15159	35671	7922	18	3340	368	987	171	440	10280	1866	7	9119	6143	53871	89	1589	3220	73038	52257	3067	26635
mgm4726935.3	22589	1336	1562	50839	886	10052	7591	54564	56910	7649	934	179	1954	22422	1495	17406	129140	48042	5291	2316	1974	13979	12211	200467	289	3410	1785	16597	38778	8969	3	3125	150	1257	85	219	11657	1926	31	10702	9252	75771	522	2538	3999	87844	66852	3707	33763
mgm4726936.3	14226	899	1016	31718	577	6178	4767	35239	36485	4991	599	151	1286	14318	1048	10957	82687	31623	3248	1548	1190	8963	7547	129395	168	2251	1133	9920	24851	5629	0	1869	100	695	52	152	7139	1175	17	6551	6109	47115	276	1540	2615	55813	43102	2442	23337
mgm4726939.3	25954	1508	1843	61784	1093	12126	8902	65484	69207	8378	1254	202	2338	27780	2062	20812	153940	56159	5872	3026	2629	16592	14519	235987	352	3931	1916	20222	46030	11274	0	4349	208	1492	64	177	13454	2452	8	12792	11053	90087	603	3101	4831	106447	79068	4557	39043
mgm4726940.3	25399	1453	1921	56068	976	11397	8624	60927	64015	8803	1035	254	2150	25710	1633	19801	142867	55102	5890	2853	2006	15535	13201	223485	329	4159	1907	18103	43395	9984	1	3508	172	1350	56	200	12647	2114	21	11891	10332	84239	501	2799	4224	98026	74755	4117	39660
mgm4727375.3	30368	2567	3204	92317	1714	23402	10582	90515	94925	17143	820	314	2700	44572	2312	22917	198022	111489	11024	5094	801	26029	18442	334714	588	6538	2806	25436	69649	14424	2	1128	726	2116	79	463	13419	3546	11	13959	16208	147067	600	5027	6872	158864	124787	6087	68488
mgm4727377.3	46066	3982	5026	140518	2692	35892	15266	140437	145605	24593	1308	529	4162	68101	3614	34740	293849	168029	16722	8392	900	38549	26710	504309	977	10315	4408	38931	105085	21587	3	1441	971	3242	99	686	21149	5460	16	21135	25033	221909	1159	7206	10292	239177	186414	9791	105298
mgm4727383.3	6541	548	520	14136	133	3976	1488	18032	16390	1876	160	47	943	5808	273	3723	28775	15539	1565	850	82	3684	2156	53139	94	1155	677	4450	11410	2055	0	117	18	311	2	10	2997	535	2	2603	2582	24311	156	630	1116	26195	19295	1257	10436
mgm4727384.3	12638	1151	1139	28185	382	6918	3208	34011	34213	4808	290	105	1204	12779	582	7716	63483	33035	3435	1989	160	7645	4646	111218	218	2665	1345	9310	24031	4620	0	247	44	640	5	67	5555	1114	2	4880	5812	44016	312	1364	2149	51074	38323	2323	24631
mgm4727385.3	15941	1427	1483	39904	720	8469	4905	45084	43263	7204	450	171	1269	18488	912	11076	92177	48194	5042	2742	362	11218	7653	154076	317	3275	1533	11572	31890	6109	1	555	175	970	30	143	6314	1593	7	6482	7874	59531	398	2196	3123	70368	54074	2980	33123
mgm4727386.3	27200	2178	2537	56230	494	16937	6030	70631	66252	9796	590	247	2944	24799	1232	14375	113809	64566	6585	2605	246	14850	9316	209738	461	3975	2529	16590	44487	8661	1	305	103	1587	40	41	10695	2200	4	9658	11395	93690	641	2504	4335	99131	75014	4393	45925
mgm4727393.3	42991	3190	3618	94379	1995	20583	12723	110498	108359	14874	1307	410	3374	48346	2751	28155	226644	108445	10878	7694	1315	26493	18581	367153	795	8141	3559	29941	75761	15992	1	2285	312	2317	89	375	17070	3911	31	17298	19253	144118	902	5171	7282	168995	128251	7435	80598
mgm4727395.3	22757	2220	2075	56427	963	13615	6720	61813	63049	10145	682	180	1941	27255	1196	14833	124894	68630	7011	4349	474	15960	10736	213873	544	4781	2129	16834	44190	8971	0	698	267	1357	33	163	9125	2195	9	9194	11096	88857	602	2973	4461	99799	76470	4144	46867
mgm4727396.3	21531	1814	2151	63639	1220	15444	7260	63622	64645	11583	602	262	1829	30783	1444	16223	137518	76648	8022	3559	463	17836	12330	233561	373	4696	2006	17579	48068	9982	1	703	459	1495	58	303	9797	2408	14	9612	11562	99461	418	3353	4956	109752	85254	4473	48834
mgm4728762.3	22141	2159	2161	59666	941	14227	6667	64580	64414	9864	618	235	1884	27772	1316	15259	124211	70220	6811	3751	459	15728	10766	214653	476	4800	1997	16919	45505	9458	0	608	243	1383	66	201	8972	2356	12	9165	11197	91565	635	3101	4391	101250	77521	3967	45612
mgm4728763.3	30210	2256	2712	66458	998	18210	7658	76182	78989	11389	849	194	2572	33465	1811	18072	144492	76650	7699	4909	699	18223	12330	261329	477	5617	2925	20549	53518	11333	2	862	227	1558	51	216	14323	2661	11	11908	12540	116076	695	3095	5491	118633	90806	5487	54495
mgm4728764.3	32323	3191	3378	90257	1307	22370	9358	96844	95311	16759	775	435	2821	42043	2153	21870	182044	111663	11267	5004	775	24307	16757	322127	713	6882	3087	24899	68581	13651	3	994	533	2399	167	414	13889	3612	11	13579	16941	145795	853	4765	6784	155522	120371	6362	69811
mgm4728765.3	41521	3176	3570	87203	1952	18086	12703	111701	100894	13103	1145	553	3247	45385	2413	28547	215978	102260	10088	7331	1038	24319	17562	340633	862	7145	3304	28241	69905	15007	1	1678	225	2155	83	349	15276	3558	7	16407	18802	125091	960	5322	6784	158728	117494	6964	77034
mgm4728768.3	22097	2084	1876	52568	745	11990	6161	62625	59881	8957	551	185	1769	23970	1247	13934	111034	60810	6717	3552	503	13964	9407	196070	411	4791	2187	15525	41687	8137	3	616	174	1327	53	206	9251	2016	6	9040	10363	80605	587	2755	3836	91686	69697	4088	42832
mgm4728775.3	28587	2409	2737	76769	1398	19405	8912	80573	79240	14003	826	323	2294	36052	1708	19307	162668	90125	9151	4440	655	21049	14868	279582	611	5916	2381	21382	58746	11826	0	988	555	1804	130	476	11670	3067	13	12067	14338	119608	653	4012	5777	131693	102409	5319	57501
mgm4728776.3	19289	2085	2010	53437	748	11954	5977	57326	56589	9969	600	197	1645	24942	1376	13564	114462	65152	6608	3551	550	14549	9411	196829	426	4578	1940	15074	41857	8390	1	750	277	1294	58	206	8149	2083	8	8218	10128	82441	625	2788	3955	92044	71041	3888	43252
mgm4728778.3	41144	3384	3463	91638	1783	21110	11298	106229	100995	15786	1080	402	2853	44634	2109	25494	204329	107151	11319	6432	1049	24820	17338	345399	789	7965	3576	27755	71959	14566	0	1495	384	2037	159	529	15388	3694	10	15860	18503	139488	1057	5007	7190	159952	122288	6959	75416
mgm4728779.3	64689	4473	5233	133203	3111	26899	19007	167207	153394	19361	1806	850	4757	68900	3482	43619	324722	150050	15470	11251	1483	36926	26551	514286	1305	11557	4966	42754	107060	22302	2	2889	380	3260	116	510	23616	5394	34	25068	28118	185831	1384	7960	10306	240084	178234	10285	115246
mgm4728780.3	18643	1712	1677	45225	648	10918	5270	52179	54808	8286	547	128	1597	21509	1169	11818	100127	53635	5613	3040	335	12412	8230	176284	308	3849	1870	13193	36545	7534	0	509	216	1082	21	134	8313	1802	9	7797	8544	73311	443	2290	3397	78036	59811	3230	37730
mgm4728783.3	39655	3740	3618	90401	1527	21097	11277	110485	106584	14738	1296	371	3320	45717	2270	26661	210985	107829	11298	8076	1159	24202	16202	352012	922	8164	4112	29566	73757	15227	3	1465	186	1962	70	290	16512	3924	17	16236	18898	146648	1240	4924	7303	165631	124708	7479	79353
mgm4728784.3	19953	2157	2037	55698	832	13297	6315	60301	61480	10115	576	208	1723	26428	1397	14133	117857	68591	7032	3632	407	14887	10010	203656	411	4874	2296	16153	44393	8592	2	600	298	1157	42	163	8384	2201	4	8863	10839	87700	615	2996	4088	96493	73218	4109	44812
mgm4729129.3	36687	2038	2974	75798	1383	20618	8621	82781	87256	12539	1154	319	3388	35969	2383	20492	159920	82055	7593	5623	1536	21419	14714	297992	558	5320	3202	25819	56549	12858	0	2335	208	1910	41	240	17440	3157	19	14066	13028	131989	657	3158	6525	138941	105698	6475	54555
mgm4729131.3	49115	3196	4358	110860	2694	23753	15313	118186	124490	20286	1530	522	3820	57558	2974	33892	274701	134644	12823	7255	1841	31300	23819	445711	734	8708	3683	34794	88327	19554	2	2919	620	2911	232	1029	21720	4199	33	20649	21370	171822	666	6058	9077	200057	158488	8250	94978
mgm4729132.3	19143	1404	1645	43955	971	9608	5725	49948	51376	7688	569	197	1633	21875	1109	12968	104768	51694	5126	3461	510	12621	8559	174083	355	3649	1742	14172	35228	7710	1	911	197	1135	90	441	8609	1899	13	7992	8451	68863	311	2310	3720	79433	61940	3563	36659
mgm4729135.3	26819	1900	2465	63386	1435	14612	7982	68097	71007	10836	905	236	2044	32343	1553	18155	144597	73466	7236	4932	1007	17686	12545	248139	532	4859	2458	20391	48468	10893	1	1628	286	1587	149	720	12308	2645	20	11478	11854	102931	492	3189	5183	114241	88300	4921	49832
mgm4729137.3	26614	1617	2020	47608	539	14672	5777	58696	58810	7696	800	390	3010	21295	1150	13864	107483	51270	5397	2022	529	12901	7987	187846	320	3951	2137	15331	36298	7892	0	832	75	1142	38	102	10851	2031	19	9263	9073	82299	501	2159	3874	87875	66444	4134	36679
mgm4729138.3	47	1	1	394	1	98	22	229	223	245	2	0	3	83	0	127	260	489	110	0	0	78	75	1347	0	0	52	37	122	15	0	0	0	12	0	0	12	31	0	58	19	463	165	25	11	1176	656	2	474
mgm4729140.3	44126	2340	3660	80597	837	27519	8477	100556	97385	11838	1321	709	4591	37002	1868	22603	168168	85934	9223	3512	760	21998	14114	311763	457	5881	3434	25528	59492	13524	0	1468	154	1924	27	111	18650	3519	37	15125	14841	151167	762	3267	6960	149219	110330	6886	55890
mgm4729141.3	33014	2311	2785	70746	1703	15589	9499	82487	83679	12141	1044	313	2567	37926	1758	22321	175154	83598	7982	5871	919	20805	14068	289075	570	6083	2881	23805	56571	12526	3	1591	265	1897	144	801	14579	3014	22	13345	14362	112864	599	3885	5997	129121	100458	5994	62226
mgm4729144.3	30666	2643	3096	84459	1820	20587	9997	87454	91711	14646	951	421	2778	42446	1913	22517	185055	103105	10351	5135	636	23211	16631	317844	501	6629	2807	24062	64332	13599	1	1219	591	2004	148	832	14030	3490	7	13545	15428	134502	673	4402	6545	146583	114361	6164	64960
mgm4729145.3	39819	2881	3600	90422	1886	21127	11388	96648	100368	16062	1196	336	2946	46195	2382	24675	211764	109984	10892	6864	1146	25606	17688	355345	692	7634	3465	29052	67926	15073	0	2126	524	2334	198	1087	17183	3992	16	15711	16719	148727	966	4849	7380	163503	128392	6919	76013
mgm4729147.3	47972	4031	4668	120677	2325	29769	13707	127304	132613	21717	1390	363	4123	59748	2886	31068	262678	146472	15402	9012	954	32954	22689	457109	790	10189	4624	36665	93231	19388	0	1657	590	2886	197	616	20610	5145	18	19081	22732	199098	1161	6461	9441	214624	165736	9131	97051
mgm4729148.3	51	0	5	364	8	75	43	280	221	224	12	0	4	106	0	157	384	561	62	0	0	98	68	1719	0	0	65	70	195	22	0	2	1	17	1	4	20	23	0	50	57	464	176	38	20	1051	619	4	450
mgm4729150.3	28224	2308	2802	78330	1325	21209	8223	77492	82492	14639	901	278	2556	36551	1947	18472	161909	90914	8989	4747	826	21094	14483	288918	498	6084	2699	23191	56862	12198	1	1338	535	1806	30	203	13299	3436	16	11921	12824	131799	687	3875	5965	131502	104885	5722	56475
mgm4729151.3	30813	2529	2904	79903	1601	19939	8470	79394	85933	14720	921	295	2677	35930	2067	19214	165897	91079	9507	5190	1079	21722	15469	297440	498	6031	2776	23597	58994	12261	0	1911	523	1886	44	255	14503	3308	21	12252	13268	132677	659	3707	6076	136357	107336	5513	57677
mgm4729773.3	28461	1999	2450	62392	1133	15103	7412	70318	72506	9985	731	230	2399	30655	1642	17077	137277	71388	7129	4291	561	17330	11447	238820	502	5209	2636	19544	48860	10627	0	849	220	1457	68	278	12505	2560	8	11021	11704	101640	565	3012	4898	110596	84915	5097	50498
mgm4729775.3	20788	1821	1989	45661	731	12046	5132	53056	54790	7300	687	171	1762	23119	1074	12632	101324	51296	5612	4498	254	12407	7635	177375	476	4203	2103	15375	35246	7314	0	546	87	1122	26	93	9368	2127	2	8051	9287	75866	737	2189	3404	84026	63016	4190	37323
mgm4729778.3	39347	2698	3105	83430	1822	18776	11308	97295	97759	14050	1195	339	2729	42240	2688	24653	197717	96928	9302	6852	1433	23631	16359	332886	729	6995	3538	28074	64764	14489	0	2233	247	2224	80	413	16603	3481	12	16015	16508	138027	888	4298	6958	154350	118014	6822	67638
mgm4729780.3	17909	1698	1835	42356	573	10428	4669	48880	49278	5937	632	147	1562	20199	1042	12251	90796	48027	5603	4201	251	10796	6755	160366	384	3885	1891	14026	31917	6476	1	435	56	905	42	90	8189	2040	5	7020	8608	67855	684	2099	3066	76283	55974	4088	34857
mgm4729782.3	40748	3295	3815	91707	1831	20558	11985	107725	105828	14595	1350	458	3062	46425	2427	27286	218204	106639	10757	8009	1254	25099	17242	359617	810	8019	3850	30553	70948	14948	1	2357	300	2381	102	438	17361	4200	9	16689	18606	147298	1136	5022	7329	167389	126938	7943	76195
mgm4729784.3	28208	1889	2450	63333	1168	15885	7886	71491	74373	9683	876	289	2335	30879	1679	18094	144409	71318	7323	4564	658	17401	11510	246423	504	5365	2478	20447	50609	10833	0	1084	217	1415	83	352	12309	2595	12	11739	12188	103352	632	3222	5115	113433	86842	5151	50131
mgm4730672.3	44	0	3	342	5	157	36	293	192	72	4	0	2	62	0	75	311	487	38	0	0	92	48	1286	0	1	44	54	132	16	0	0	3	18	0	3	17	41	0	54	30	455	3	16	23	1098	501	4	509
mgm4730673.3	35441	3018	3213	79758	1306	18910	9304	92957	92767	11999	1072	350	2697	39047	2078	21994	174442	91586	9304	6354	865	20748	13568	302751	789	7137	3365	25014	61730	12169	2	1266	196	1914	83	371	15581	3538	18	13820	15735	127661	1042	3802	6227	142224	107518	6726	63886
mgm4730845.3	249	8	19	809	5	252	110	899	1007	341	16	5	15	177	116	210	1787	1393	164	131	0	261	293	3604	0	128	61	273	635	171	0	0	15	4	3	0	119	98	0	229	135	1447	30	50	65	1286	1025	97	1035
mgm4845057.3	25	0	1	38	0	14	15	54	90	10	2	0	3	23	20	14	196	75	9	4	0	14	17	209	0	0	0	31	45	5	0	2	1	2	1	1	16	5	0	7	4	77	0	4	3	84	107	6	63
mgm4845058.3	513	34	59	1167	21	203	159	1256	1293	314	20	6	70	895	63	392	2737	1566	171	49	31	336	366	5164	5	65	40	303	1132	202	0	64	10	24	29	67	335	76	0	168	269	1686	4	52	89	2215	1653	104	881
mgm4845059.3	1359	90	115	3165	65	558	488	3223	3170	586	69	29	297	1673	140	1157	8243	3308	307	106	90	814	865	11851	15	156	89	927	2404	552	0	226	13	110	23	53	715	154	0	535	594	4340	17	126	190	5405	3810	232	2143
mgm4845060.3	742	40	56	1462	17	284	244	1441	1455	287	31	10	111	672	67	559	3991	1457	159	40	53	390	393	5772	2	64	23	431	1074	261	0	91	10	61	8	22	375	82	0	300	268	2060	11	59	102	2577	1971	154	963
mgm4845061.3	719	38	83	1708	23	288	294	1760	1776	272	50	11	109	977	100	691	4478	1717	185	81	49	450	475	6947	4	94	28	549	1220	315	1	131	12	69	16	39	341	103	1	339	291	2480	14	96	132	2890	2310	159	1135
mgm4845062.3	360	24	33	844	16	170	147	815	742	184	18	12	52	515	34	340	2418	972	92	24	27	238	261	3602	5	29	20	293	693	148	0	71	9	33	4	19	211	40	0	179	174	1312	5	53	70	1610	1165	64	635
mgm4845063.3	431	39	29	854	15	160	137	977	1034	245	19	9	52	578	26	302	2326	1111	113	27	32	253	275	3499	10	53	22	245	874	173	0	64	2	26	9	18	233	57	0	168	168	1297	10	58	64	1709	1238	64	687
mgm4845064.3	271	17	29	495	7	97	80	617	547	185	20	1	45	383	19	170	1330	687	65	33	7	148	178	2513	5	63	18	168	503	121	0	33	6	15	2	13	162	19	0	121	114	780	0	35	42	966	718	60	533
mgm4845065.3	948	61	84	1921	23	400	303	2109	2096	492	48	13	108	1275	139	725	5213	2283	218	72	65	587	654	8011	1	152	55	597	1724	310	0	119	15	55	19	42	475	104	0	369	429	2852	10	84	143	3462	2519	165	1462
mgm4845066.3	1356	113	116	3134	51	552	413	3453	3295	709	84	12	144	2462	172	1038	7182	3678	374	127	77	878	1035	12211	12	105	90	903	3168	540	1	224	28	109	54	137	808	142	1	539	646	4543	22	120	208	5335	3962	214	1877
mgm4845067.3	244	32	30	566	9	100	59	715	709	177	9	1	11	611	31	194	1236	828	141	22	15	158	203	2486	3	22	28	164	886	90	1	44	5	11	17	50	146	28	0	72	119	949	1	36	23	1015	799	66	403
mgm4845068.3	1236	82	93	2532	48	439	403	2532	2714	426	70	23	217	1510	107	986	7189	3017	283	160	59	712	803	10651	11	193	47	760	2064	446	0	222	25	83	23	51	669	160	0	446	415	3622	10	99	167	4661	3258	189	1856
mgm4845069.3	1065	73	76	2142	29	363	286	2436	2386	479	45	10	145	1828	101	741	5223	2811	248	141	75	619	664	8838	12	126	78	565	2471	398	0	125	22	80	16	52	550	124	3	383	405	2957	17	118	149	3972	2886	204	1426
mgm4845070.3	484	48	39	1124	11	231	154	1291	1272	266	21	11	72	737	43	403	2984	1260	200	53	36	314	378	4613	2	62	36	339	1082	225	0	89	4	45	12	34	277	58	0	171	255	1607	0	42	82	1903	1365	81	840
mgm4845072.3	1025	70	114	2588	28	379	442	2245	2746	535	65	11	207	1283	134	952	6933	2533	317	89	87	637	669	9937	10	146	56	725	1884	448	0	190	17	92	24	47	602	144	0	426	447	3235	13	105	179	4227	3051	198	1845
mgm4845073.3	891	72	77	1859	29	333	277	2060	1931	465	44	13	159	1008	74	711	5169	2105	250	83	57	530	595	8171	13	151	40	608	1431	332	0	140	15	99	16	26	468	105	1	346	363	2621	21	107	138	3545	2495	152	1452
mgm4845074.3	1224	78	99	2661	31	481	386	2839	2894	630	72	9	133	1563	177	1047	7288	2793	297	98	101	760	784	11102	8	156	53	860	2180	523	1	268	10	85	28	67	730	161	1	506	492	3885	17	110	157	4643	3506	211	1952
mgm4845075.3	487	27	38	917	12	163	164	888	867	196	35	3	67	478	57	337	2803	1020	150	27	29	217	251	3788	5	66	18	279	641	145	0	64	10	30	3	8	203	59	0	180	141	1197	4	42	44	1649	1169	71	703
mgm4845076.3	1592	90	127	3402	51	655	631	3394	3463	674	69	17	183	1774	185	1337	9272	3980	372	127	106	1049	968	13664	23	207	91	1112	2467	701	0	250	18	136	22	42	791	181	1	723	622	4557	34	173	254	6521	4690	223	2374
mgm4845077.3	668	44	71	1450	22	298	226	1498	1580	321	35	12	99	866	45	560	4048	1701	172	62	48	430	448	6330	10	89	50	454	1314	307	0	78	16	50	13	39	366	94	0	257	252	2303	11	81	106	2576	1933	118	1058
mgm4845078.3	765	66	86	1616	18	292	242	1873	1737	376	39	6	93	1182	82	627	4126	1992	187	78	47	441	521	6747	7	78	60	481	1738	283	0	86	16	58	26	67	372	92	0	291	334	2601	6	63	91	3031	2182	125	1117
mgm4845080.3	818	46	65	1705	22	342	303	1792	1802	364	24	8	103	1055	66	656	4658	1821	195	71	59	427	526	7250	4	154	49	567	1380	337	0	68	11	83	8	20	422	104	0	350	329	2376	8	99	130	3239	2316	154	1262
mgm4870742.3	292974	24601	21159	573333	7009	122452	112133	608409	564722	97737	10253	4165	69585	302216	20937	215651	1477947	669215	74117	23846	13325	160252	182306	2547643	2676	33990	21984	176916	453961	99301	360	32925	5650	17853	2587	7300	130906	27335	92	108988	82943	888510	1452	22440	36035	907397	648612	38231	424124
mgm4883544.3	1054128	71494	55172	1889093	52280	310113	432786	2086699	2076182	267508	36001	12377	251412	828293	63015	870822	5480544	1862374	225889	105443	45373	494621	589178	8311427	9808	132216	65108	619225	1557270	324452	841	148946	15087	45986	6590	17927	400986	69071	385	431418	283319	2441014	5361	85185	125849	3076255	2150716	117337	1445396
[truncated: 119 more columns]
