# Supplementary material for: Abundance and phylogenetic distribution of eight key enzymes of the phosphorus biogeochemical cycle in grassland soils
Source: Environ Microbiol Rep. 2023 May 10;15(5):352–69. doi: 10.1111/1758-2229.13159 (PMC10472533; doi:10.1111/1758-2229.13159)
Supplement: Supplementary file 12 — TABLE S3. Metadata associated to grassland set samples [file EMI4-15-352-s011.xlsx]

## Sheet: Table_S3
Supplementary Table S3: metadata associated to grassland set samples
Samples	ProjectID	Biome	ProjectName	Country	sample_collection_date.x	sample_latitude	sample_longitude	Soil_type_FAO	Bulk_Density (cg/cm3)	Clay_Content (g/kg)	Sand (g/Kg)	Silt (g/kg)	Cation Exchange Capacity at ph7 ( mmol(c) /kg)	Nitrogen (dg/kg)	Soil Organic Carbon (dg/kg)	pH (water*10)	actual evapotranspirations (aet; mm)	runoff (q ; mm)	soil moisture (mm)	precipitation (ppt; mm)	Tmax (ºC)	Estimated phosphorous (Pav)
mgm4511116.3	mgp1992	shrubland	Loma_Ridge_grassland	United States of America	2010-12-17	33.7396	-117.7034	Kastanozem/Luvisol	140	208	476	315	215	25.3	218	7	26.3834710743802	4.05289256198347	27.1115702479339	31.1314049586777	22.8455371900826	1.55909842845327
mgm4537557.3	mgp3520	shrubland	Loma_Ridge_grassland (litter_bags)	United States of America	2010-04-14	33.7396	-117.7034	Kastanozem/Luvisol	140	208	476	315	215	25.3	218	7	25.3917355371901	3.92231404958678	25.4487603305785	29.3363636363636	22.89	1.55909842845327
mgm4537558.3	mgp3520	shrubland	Loma_Ridge_grassland (litter_bags)	United States of America	2010-04-14	33.7396	-117.7034	Kastanozem/Luvisol	140	208	476	315	215	25.3	218	7	25.3917355371901	3.92231404958678	25.4487603305785	29.3363636363636	22.89	1.55909842845327
mgm4539063.3	mgp5588	grassland	CedarCreek_minsoil_June2013	United States of America	2013-06-05	45.4026	-93.2021	Luvisol	128	126	682	192	253	43.1	313	5.6	53.4545454545455	9.19256198347107	74.7776859504132	62.6801652892562	12.8538016528926	2.49909015715467
mgm4541644.3	mgp5588	grassland	CedarCreek_minsoil_June2013	United States of America	2013-06-05	45.4026	-93.2021	Luvisol	128	126	682	192	253	43.1	313	5.6	53.4545454545455	9.19256198347107	74.7776859504132	62.6801652892562	12.8538016528926	2.49909015715467
mgm4541651.3	mgp5588	grassland	CedarCreek_minsoil_June2013	United States of America	2013-06-05	45.4026	-93.2021	Luvisol	128	126	682	192	253	43.1	313	5.6	53.4545454545455	9.19256198347107	74.7776859504132	62.6801652892562	12.8538016528926	2.49909015715467
mgm4554764.3	mgp7792	temperate_grassland	Flooding lab experiment	United Kingdom	2013-02-12	51.0448	-2.1119	Cambisols	121	279.5	195	525	221	36.95	456	6.9	45.4206611570248	21.5082644628099	67.6793388429752	66.9338842975207	14.049173553719	2.64696029776675
mgm4554766.3	mgp7792	temperate_grassland	Flooding lab experiment	United Kingdom	2013-09-05	51.0448	-2.1119	Cambisols	121	279.5	195	525	221	36.95	456	6.9	45.6107438016529	21.7264462809917	67.597520661157	67.3347107438017	14.0519008264463	2.64696029776675
mgm4554769.3	mgp7792	temperate_grassland	Flooding lab experiment	United Kingdom	2013-02-12	51.0448	-2.1119	Cambisols	121	279.5	195	525	221	36.95	456	6.9	45.4206611570248	21.5082644628099	67.6793388429752	66.9338842975207	14.049173553719	2.64696029776675
mgm4558921.3	mgp8624	grassland	Schiermonnikoog-Metagenomes	Netherlands	2012-07-12	53.4937	6.2248	Fluvisols	105	265.5	365.5	368	278	45.55	646.5	7.1	44.5396694214876	23.4603305785124	56.4247933884297	68.0280991735537	13.4761983471074	3.48982630272953
mgm4558925.3	mgp8624	grassland	Schiermonnikoog-Metagenomes	Netherlands	2012-07-12	53.4937	6.2248	Fluvisols	105	265.5	365.5	368	278	45.55	646.5	7.1	44.5396694214876	23.4603305785124	56.4247933884297	68.0280991735537	13.4761983471074	3.48982630272953
mgm4558933.3	mgp8624	grassland	Schiermonnikoog-Metagenomes	Netherlands	2012-07-12	53.4937	6.2248	Fluvisols	105	265.5	365.5	368	278	45.55	646.5	7.1	44.5396694214876	23.4603305785124	56.4247933884297	68.0280991735537	13.4761983471074	3.48982630272953
mgm4570855.3	mgp9904	grassland	METAECO	New Zealand	2013-05-15	-43.0355	171.7561	Andosols	101	225	469.5	305	311	47.2	1126	5.7	60.9867768595041	57.9644628099174	32.496694214876	119.097520661157	13.2679338842975	4.84226633581472
mgm4570856.3	mgp9904	grassland	METAECO	New Zealand	2013-05-15	-43.0355	171.7561	Andosols	101	225	469.5	305	311	47.2	1126	5.7	60.9867768595041	57.9644628099174	32.496694214876	119.097520661157	13.2679338842975	4.84226633581472
mgm4570859.3	mgp9904	grassland	METAECO	New Zealand	2013-05-15	-43.0355	171.7561	Andosols	101	225	469.5	305	311	47.2	1126	5.7	60.9867768595041	57.9644628099174	32.496694214876	119.097520661157	13.2679338842975	4.84226633581472
mgm4577669.3	mgp10450	savanna	Brazilian savannah (Cerrado) Biodiversity	Brazil	2014-01-01	-15.6094	-47.7433	Ferralsols	111	491	232.5	276.5	77	14.5	233	5	73.9851239669422	55.5801652892562	115.490909090909	129.570247933884	26.7207438016529	1.18403639371381
mgm4578924.3	mgp10541	savanna	Biodiversity_Brazilian savannah soil (Cerrado)	Brazil	2014-01-01	-15.6094	-47.7433	Ferralsols	111	491	232.5	276.5	77	14.5	233	5	73.9851239669422	55.5801652892562	115.490909090909	129.570247933884	26.7207438016529	1.18403639371381
mgm4578925.3	mgp10541	savanna	Biodiversity_Brazilian savannah soil (Cerrado)	Brazil	2014-01-01	-15.6094	-47.7433	Ferralsols	111	491	232.5	276.5	77	14.5	233	5	73.9851239669422	55.5801652892562	115.490909090909	129.570247933884	26.7207438016529	1.18403639371381
mgm4584769.3	mgp10956	shrubland	Santa Margarita Ecological Reserve Soil Metagenomes	United States of America	2016-12-01	33.4411	-117.1645	Kastanozem	203.5	137.5	578.5	284	211.5	29.75	278	6.5	21.2851239669421	1.13305785123967	19.0867768595041	22.7561983471074	24.0730578512397	1.89154259718776
mgm4584771.3	mgp10956	shrubland	Santa Margarita Ecological Reserve Soil Metagenomes	United States of America	2016-12-01	33.4411	-117.1645	Kastanozem	203.5	137.5	578.5	284	211.5	29.75	278	6.5	21.2851239669421	1.13305785123967	19.0867768595041	22.7561983471074	24.0730578512397	1.89154259718776
mgm4612988.3	mgp10956	shrubland	Santa Margarita Ecological Reserve Soil Metagenomes	United States of America	2016-12-01	33.4411	-117.1645	Kastanozem	203.5	137.5	578.5	284	211.5	29.75	278	6.5	21.2851239669421	1.13305785123967	19.0867768595041	22.7561983471074	24.0730578512397	1.89154259718776
mgm4623664.3	mgp13011	grassland	MPG Ranch Project	United States of America	2012-06-15	46.682	-114027	Kastanozem	130	273.5	326.5	400	168.5	26.05	224.5	7.1	25.9181818181818	1.85537190082645	16.100826446281	27.7429752066116	15.054958677686	1.60541770057899
mgm4623665.3	mgp13011	grassland	MPG Ranch Project	United States of America	2012-06-15	46.682	-114027	Kastanozem	130	273.5	326.5	400	168.5	26.05	224.5	7.1	25.9181818181818	1.85537190082645	16.100826446281	27.7429752066116	15.054958677686	1.60541770057899
mgm4623672.3	mgp13011	grassland	MPG Ranch Project	United States of America	2012-06-15	46.682	-114027	Kastanozem	130	273.5	326.5	400	168.5	26.05	224.5	7.1	25.9181818181818	1.85537190082645	16.100826446281	27.7429752066116	15.054958677686	1.60541770057899
mgm4633083.3	mgp13620	temperate_grassland	DOE_COBS	United States of America	2012-07-19	42.0138	-93.7838	Phaeozem	151	337	210	453	306.5	27	246	6.6	63.0677685950413	11.2925619834711	59.3892561983471	74.3115702479339	15.5346280991736	1.69975186104218
mgm4633115.3	mgp13620	temperate_grassland	DOE_COBS	United States of America	2012-07-19	42.0138	-93.7838	Phaeozem	151	337	210	453	306.5	27	246	6.6	63.0677685950413	11.2925619834711	59.3892561983471	74.3115702479339	15.5346280991736	1.69975186104218
mgm4633122.3	mgp13620	temperate_grassland	DOE_COBS	United States of America	2012-07-19	42.0138	-93.7838	Phaeozem	151	337	210	453	306.5	27	246	6.6	63.0677685950413	11.2925619834711	59.3892561983471	74.3115702479339	15.5346280991736	1.69975186104218
mgm4637811.3	mgp13948	temperate_grassland	NEON Soil Metagenomes	United States of America	2014-01-16	40.8509	-104.7013	Kastanozem	148	270	480.5	250	197	13.25	104.5	7.5	28.0181818181818	1.45206611570248	0.294214876033058	29.6942148760331	17.4804958677686	0.790529363110008
mgm4637813.3	mgp13948	temperate_grassland	NEON Soil Metagenomes	United States of America	2013-10-24	40.8509	-104.7013	Kastanozem	148	270	480.5	250	197	13.25	104.5	7.5	28.1363636363636	1.45537190082645	0.296694214876033	29.5884297520661	17.5152066115702	0.790529363110008
mgm4637815.3	mgp13948	temperate_grassland	NEON Soil Metagenomes	United States of America	2014-04-15	40.8509	-104.7013	Kastanozem	148	270	480.5	250	197	13.25	104.5	7.5	28.604132231405	1.48347107438017	0.294214876033058	30.0876033057851	17.5178512396694	0.790529363110008
mgm4637817.3	mgp13948	temperate_grassland	NEON Soil Metagenomes	United States of America	2013-07-01	40.8109	-104.7292	Luvisol	150	189.5	618	192.5	167	12.9	103	7.4	27.5256198347107	1.42892561983471	0.300826446280992	28.9512396694215	17.8064462809917	0.773035566583954
mgm4637818.3	mgp13948	temperate_grassland	NEON Soil Metagenomes	United States of America	2013-10-24	40.8109	-104.7292	Luvisol	150	189.5	618	192.5	167	12.9	103	7.4	28.0776859504132	1.45785123966942	0.290909090909091	29.5338842975207	17.5671900826446	0.773035566583954
mgm4637820.3	mgp13948	temperate_grassland	NEON Soil Metagenomes	United States of America	2014-04-15	40.8109	-104.7292	Luvisol	150	189.5	618	192.5	167	12.9	103	7.4	28.5545454545455	1.48677685950413	0.288429752066116	30.0413223140496	17.5695041322314	0.773035566583954
mgm4637823.3	mgp13948	temperate_grassland	NEON Soil Metagenomes	United States of America	2013-07-01	40.8185	-104.7072	Luvisol	150	189.5	618	192.5	167	12.9	103	7.4	27.4628099173554	1.42066115702479	0.305785123966942	28.8776859504132	17.920826446281	0.773035566583954
mgm4637824.3	mgp13948	temperate_grassland	NEON Soil Metagenomes	United States of America	2014-01-16	40.8185	-104.7072	Luvisol	150	189.5	618	192.5	167	12.9	103	7.4	27.8834710743802	1.44462809917355	0.294214876033058	29.5512396694215	17.6450413223141	0.773035566583954
mgm4637825.3	mgp13948	temperate_grassland	NEON Soil Metagenomes	United States of America	2014-04-15	40.8185	-104.7072	Luvisol	150	189.5	618	192.5	167	12.9	103	7.4	28.4694214876033	1.47685950413223	0.295867768595041	29.9454545454545	17.6842148760331	0.773035566583954
mgm4637827.3	mgp13948	temperate_grassland	NEON Soil Metagenomes	United States of America	2014-01-17	40.8126	-104697	Kastanozem	147	313	452	235.5	198	13.9	103.5	7.1	27.8669421487603	1.44462809917355	0.29504132231405	29.6702479338843	17.6311570247934	0.812841191066997
mgm4637829.3	mgp13948	temperate_grassland	NEON Soil Metagenomes	United States of America	2014-01-17	40.8128	-104.6969	Kastanozem	147	313	452	235.5	198	13.9	103.5	7.1	27.8669421487603	1.44462809917355	0.29504132231405	29.6702479338843	17.6311570247934	0.812841191066997
mgm4637830.3	mgp13948	temperate_grassland	NEON Soil Metagenomes	United States of America	2014-04-15	40.8128	-104.6969	Kastanozem	147	313	452	235.5	198	13.9	103.5	7.1	28.4694214876033	1.47685950413223	0.295867768595041	29.9454545454545	17.6842148760331	0.812841191066997
mgm4637831.3	mgp13948	temperate_grassland	NEON Soil Metagenomes	United States of America	2014-07-15	40.8128	-104.6969	Kastanozem	147	313	452	235.5	198	13.9	103.5	7.1	28.8611570247934	1.49752066115702	0.295867768595041	30.3570247933884	17.7972727272727	0.812841191066997
mgm4637832.3	mgp13948	temperate_grassland	NEON Soil Metagenomes	United States of America	2014-04-16	40.8171	-104747	Luvisol	152	344	451.5	204.5	213.5	12.45	97	6.7	28.5545454545455	1.48677685950413	0.288429752066116	30.0413223140496	17.5695041322314	0.739598842018197
mgm4637833.3	mgp13948	temperate_grassland	NEON Soil Metagenomes	United States of America	2014-04-16	40.8173	-104.7471	Luvisol	152	344	451.5	204.5	213.5	12.45	97	6.7	28.5545454545455	1.48677685950413	0.288429752066116	30.0413223140496	17.5695041322314	0.739598842018197
mgm4637859.3	mgp13948	cropland_temperate_grassland	NEON Soil Metagenomes	United States of America	2013-12-17	40.4653	-103.0319	Kastanozem	152	212	429.5	359	168.5	13.05	125	7.4	33.7942148760331	1.76115702479339	0.69504132231405	35.7264462809917	17.6605785123967	0.837944582299421
mgm4637860.3	mgp13948	cropland_temperate_grassland	NEON Soil Metagenomes	United States of America	2013-06-27	40.4651	-103.0319	Kastanozem	152	212	429.5	359	168.5	13.05	125	7.4	33.4512396694215	1.74132231404959	0.706611570247934	35.1900826446281	17.9395041322314	0.837944582299421
mgm4637861.3	mgp13948	cropland_temperate_grassland	NEON Soil Metagenomes	United States of America	2013-06-27	40.4652	-103.0321	Kastanozem	152	212	429.5	359	168.5	13.05	125	7.4	33.4512396694215	1.74132231404959	0.706611570247934	35.1900826446281	17.9395041322314	0.837944582299421
mgm4637862.3	mgp13948	cropland_temperate_grassland	NEON Soil Metagenomes	United States of America	2013-12-17	40.4652	-103.0321	Kastanozem	152	212	429.5	359	168.5	13.05	125	7.4	33.7942148760331	1.76115702479339	0.69504132231405	35.7264462809917	17.6605785123967	0.837944582299421
mgm4637863.3	mgp13948	cropland_temperate_grassland	NEON Soil Metagenomes	United States of America	2013-12-17	40.4631	-103033	Kastanozem	146.5	217.5	432	350	175.5	12.75	119	7.4	33.7942148760331	1.76115702479339	0.69504132231405	35.7264462809917	17.6605785123967	0.810277088502895
mgm4637864.3	mgp13948	cropland_temperate_grassland	NEON Soil Metagenomes	United States of America	2013-06-27	40.463	-103.0331	Kastanozem	146.5	217.5	432	350	175.5	12.75	119	7.4	33.4512396694215	1.74132231404959	0.706611570247934	35.1900826446281	17.9395041322314	0.810277088502895
mgm4637865.3	mgp13948	cropland_temperate_grassland	NEON Soil Metagenomes	United States of America	2013-06-27	40.4631	-103.0329	Kastanozem	146.5	217.5	432	350	175.5	12.75	119	7.4	33.4512396694215	1.74132231404959	0.706611570247934	35.1900826446281	17.9395041322314	0.810277088502895
mgm4637868.3	mgp13948	cropland_temperate_grassland	NEON Soil Metagenomes	United States of America	2013-06-27	40.4607	-103.0333	Kastanozem	146.5	217.5	432	350	175.5	12.75	119	7.4	33.4512396694215	1.74132231404959	0.706611570247934	35.1900826446281	17.9395041322314	0.810277088502895
mgm4664855.3	mgp13948	temperate_grassland	NEON Soil Metagenomes	United States of America	2014-09-25	47.1361	-99.2329	Chernozem	129	423	219	358	249	45	507	7.2	37.8760330578512	2.06528925619835	20.395867768595	40.0256198347107	11.2634710743802	3.09367245657568
mgm4664858.3	mgp13948	temperate_grassland	NEON Soil Metagenomes	United States of America	2013-10-24	40.8512	-104.7011	Kastanozem	147	261	488	251	193	13.95	102.5	7	28.1363636363636	1.45537190082645	0.296694214876033	29.5884297520661	17.5152066115702	0.812076095947064
mgm4664859.3	mgp13948	temperate_grassland	NEON Soil Metagenomes	United States of America	2014-07-02	47.1361	-99.2329	Chernozem	129	423	219	358	249	45	507	7.2	38.2429752066116	2.08925619834711	20.0760330578512	40.501652892562	11.3419834710744	3.09367245657568
mgm4664866.3	mgp13948	temperate_grassland	NEON Soil Metagenomes	United States of America	2013-10-24	40.8108	-104729	Luvisol	150	189.5	618	192.5	167	12.9	103	7.4	28.0776859504132	1.45785123966942	0.290909090909091	29.5338842975207	17.5671900826446	0.773035566583954
mgm4664871.3	mgp13948	temperate_grassland	NEON Soil Metagenomes	United States of America	2014-05-07	47.1283	-99.2578	Chernozem	124	279	242	479	248	43.3	632.5	7.1	38.2157024793388	2.09752066115702	19.5355371900826	40.5702479338843	11.2230578512397	3.36565343258892
mgm4664872.3	mgp13948	temperate_grassland	NEON Soil Metagenomes	United States of America	2014-07-02	47.1186	-99.2399	Chernozem	185.5	420	233	347	259.5	46.95	520	7	38.1851239669422	2.06198347107438	19.8595041322314	40.4057851239669	11.41	3.20361869313482
mgm4664878.3	mgp13948	cropland_temperate_grassland	NEON Soil Metagenomes	United States of America	2014-06-18	40.4607	-103.0333	Kastanozem	146.5	217.5	432	350	175.5	12.75	119	7.4	35.1413223140496	1.83057851239669	0.681818181818182	36.9719008264463	17.8165289256198	0.810277088502895
mgm4664885.3	mgp13948	temperate_grassland	NEON Soil Metagenomes	United States of America	2014-09-25	47.1283	-99.2578	Chernozem	124	279	242	479	248	43.3	632.5	7.1	37.9570247933884	2.07520661157025	20.2826446280992	40.1190082644628	11.2347107438017	3.36565343258892
mgm4664890.3	mgp13948	temperate_grassland	NEON Soil Metagenomes	United States of America	2013-07-01	40.8129	-104697	Ferralsols	147	313	452	235.5	198	13.9	103.5	7.1	27.4628099173554	1.42066115702479	0.305785123966942	28.8776859504132	17.920826446281	0.812841191066997
mgm4664891.3	mgp13948	temperate_grassland	NEON Soil Metagenomes	United States of America	2013-07-01	40.8108	-104.7291	Luvisol	150	189.5	618	192.5	167	12.9	103	7.4	27.5256198347107	1.42892561983471	0.300826446280992	28.9512396694215	17.8064462809917	0.773035566583954
mgm4664899.3	mgp13948	cropland_temperate_grassland	NEON Soil Metagenomes	United States of America	2014-03-25	40.4652	-103.0321	Kastanozem	152	212	429.5	359	168.5	13.05	125	7.4	34.2677685950413	1.78512396694215	0.689256198347107	36.0520661157025	17.7071900826446	0.837944582299421
mgm4664901.3	mgp13948	temperate_grassland	NEON Soil Metagenomes	United States of America	2013-07-01	40.8512	-104.7012	Kastanozem	147	261	488	251	193	13.95	102.5	7	27.604132231405	1.42809917355372	0.306611570247934	29.0289256198347	17.7536363636364	0.812076095947064
mgm4664917.3	mgp13948	temperate_grassland	NEON Soil Metagenomes	United States of America	2014-05-07	47.1361	-99.2329	Chernozem	129	423	219	358	249	45	507	7.2	38.1115702479339	2.08677685950413	19.6528925619835	40.4512396694215	11.2507438016529	3.09367245657568
mgm4664921.3	mgp13948	cropland_temperate_grassland	NEON Soil Metagenomes	United States of America	2014-03-25	40.4631	-103.0329	Kastanozem	146.5	217.5	432	350	175.5	12.75	119	7.4	34.2677685950413	1.78512396694215	0.689256198347107	36.0520661157025	17.7071900826446	0.810277088502895
mgm4664924.3	mgp13948	cropland_temperate_grassland	NEON Soil Metagenomes	United States of America	2014-03-25	40.4607	-103.0333	Kastanozem	146.5	217.5	432	350	175.5	12.75	119	7.4	34.2677685950413	1.78512396694215	0.689256198347107	36.0520661157025	17.7071900826446	0.810277088502895
mgm4664927.3	mgp13948	cropland_temperate_grassland	NEON Soil Metagenomes	United States of America	2014-03-25	40.4639	-103.0353	Kastanozem	149	211	430	359	169.5	12.35	116.5	7.4	34.2677685950413	1.78512396694215	0.689256198347107	36.0520661157025	17.7071900826446	0.788172043010753
mgm4727377.3	mgp20922	grassland	Loma Experiment	United States of America	2015-06-05	33.7399	-117.7285	Luvisol/Kastanozem	147	210.5	475	315	222	24.55	239	6.9	20.6049586776859	1.07520661157025	18.9545454545455	21.5462809917355	23.3657851239669	1.58670388751034
mgm4729138.3	mgp20922	grassland	Loma Experiment	United States of America	2015-06-05	33.7399	-117.7285	Luvisol/Kastanozem	147	210.5	475	315	222	24.55	239	6.9	20.6049586776859	1.07520661157025	18.9545454545455	21.5462809917355	23.3657851239669	1.58670388751034
mgm4729151.3	mgp20922	grassland	Loma Experiment	United States of America	2015-06-05	33.7399	-117.7285	Luvisol/Kastanozem	147	210.5	475	315	222	24.55	239	6.9	20.6049586776859	1.07520661157025	18.9545454545455	21.5462809917355	23.3657851239669	1.58670388751034
mgm4845073.3	mgp89409	temperate_grassland	sanclemente_bsc	United States of America	2018-04-04	32.9029	118.4981	Fluvisols	133	285.5	221	493	189.5	12.8	110.5	7.2	65.8272727272727	10.7611570247934	34.2818181818182	76.500826446281	19.8942148760331	0.789350703060381
mgm4845074.3	mgp89409	temperate_grassland	sanclemente_bsc	United States of America	2018-04-04	32.9029	118.4981	Fluvisols	133	285.5	221	493	189.5	12.8	110.5	7.2	65.8272727272727	10.7611570247934	34.2818181818182	76.500826446281	19.8942148760331	0.789350703060381
mgm4845078.3	mgp89409	temperate_grassland	sanclemente_bsc	United States of America	2018-04-04	32.9029	118.4981	Fluvisols	133	285.5	221	493	189.5	12.8	110.5	7.2	65.8272727272727	10.7611570247934	34.2818181818182	76.500826446281	19.8942148760331	0.789350703060381
mgm4870742.3	mgp91922	temperate_grassland	itapebi_3_arboles	Uruguay	2015-05-10	-31.9408333	-56.55111	Vertisols/Phazoem	136.5	258.5	449.5	292	237	26.8	368	5.7	82.8710743801653	22.0239669421488	33.799173553719	104.587603305785	24.0023966942149	2.02001654259719
mgm4883544.3	mgp93346	temperate_grassland	sierra_polanco	Uruguay	2015-05-11	-34.3026944444	-54.541388888	Mollisols/Phazoem	127	260.5	337	403	196.5	28.6	569.5	5.8	68.8066115702479	32.1462809917355	51.9652892561983	100.54132231405	21.2331404958678	2.63091397849462
