# Supplementary material for: Abundance and phylogenetic distribution of eight key enzymes of the phosphorus biogeochemical cycle in grassland soils
Source: Environ Microbiol Rep. 2023 May 10;15(5):352–69. doi: 10.1111/1758-2229.13159 (PMC10472533; doi:10.1111/1758-2229.13159)
Supplement: Supplementary file 13 — TABLE S4. Functional annotation based on subsystems MG‐Rast [file EMI4-15-352-s004.xlsx]

## Sheet: Table_S4
Supplementary Table S4: Functional annotation based on subsystems MG-Rast
Samples	ABC_transporters	Acid_stress	Adhesion	Alanine_serine_and_glycine	alpha_proteobacterial_cluster_of_hypotheticals	Aminosugars	Anaerobic_degradation_of_aromatic_compounds	Arginine_urea_cycle_polyamines	Aromatic_amino_acids_and_derivatives	ATP_synthases	Bacterial_cytostatics_differentiation_factors_and_antibiotics	Bacteriocins_ribosomally_synthesized_antibacterial_peptides	Biologically_active_compounds_in_metazoan_cell_defence_and_differentiation	Biosynthesis_of_galactoglycans_and_related_lipopolysacharides	Biosynthesis_of_phenylpropanoids	Biotin	Branched_chain_amino_acids	Capsular_and_extracellular_polysacchrides	Carbohydrates	Carotenoid_biosynthesis	Catabolism_of_an_unknown_compound	Cell_Division	Cell_wall_of_Mycobacteria	Central_carbohydrate_metabolism	Chemotaxis_response_regulators	Choline_bitartrate_degradation_putative	Chromosome_Replication	Clustering_based_subsystems	CO2_fixation	Coenzyme_A	Coenzyme_B	Coenzyme_F420	Coenzyme_M	Cold_shock	CRISPRs_and_associated_hypotheticals	CRISPs	Cytochrome_biogenesis	D_tyrosyl_tRNA_Tyr_deacylase_EC_3_1___cluster	Dessication_stress	Detection	Detoxification	Di_and_oligosaccharides	DNA_metabolism	DNA_polymerase_III_epsilon_cluster	DNA_recombination	DNA_repair	DNA_replication	DNA_uptake_competence	Electron_accepting_reactions
mgm4511116.3	2242	159	110	5433	64	877	788	5458	5153	971	30	22	200	1091	43	1579	13101	4584	618	88	152	1463	913	22228	5	391	200	1518	4460	809	0	179	26	80	5	6	888	139	0	1068	860	6426	23	241	428	8816	7310	334	3895
mgm4537557.3	17704	1248	1034	38661	447	7671	4655	44254	43947	7449	319	220	1175	8559	579	8988	82679	34581	4873	641	321	10466	5472	154242	91	2615	1618	10269	29370	5841	1	400	200	754	41	57	6338	1052	2	7043	7282	49565	266	1772	2902	63910	52127	2521	25590
mgm4537558.3	20951	1762	1187	51441	580	10329	6527	54106	57463	10316	374	211	1337	11551	661	12355	110825	45226	6210	939	411	13604	7527	202069	88	3683	1978	13147	38404	7586	0	620	320	995	26	39	8253	1303	4	9304	8812	65169	317	2030	3683	83417	68775	3359	33473
mgm4539063.3	156388	10813	8048	334096	5665	51308	62981	329089	325971	44347	5792	2223	20299	136506	10715	124043	882469	340779	29788	10822	8613	86563	87012	1294917	2083	21357	8383	98699	246325	57068	112	21823	1932	5530	926	2320	67971	11534	72	65730	46011	347675	1533	12440	23167	517813	369191	21782	182822
mgm4541644.3	145105	9435	7659	302582	6204	46937	57981	293283	305918	39666	5826	1776	16854	127345	8638	114335	813085	299427	27420	13385	8056	78541	83687	1190845	1758	20935	7625	90890	227223	51767	143	22925	2159	5117	1434	3290	62329	9858	61	58784	41528	332198	1105	11082	20396	462478	331835	19308	173109
mgm4541651.3	157478	11908	10293	332954	8381	57211	72652	353043	352382	44535	6976	1951	32062	139846	10137	138027	938138	337693	32051	19164	7414	86949	106084	1355009	2545	24863	11569	104755	263404	59969	151	25277	2451	6534	1227	3079	64572	9392	46	66067	47147	390481	960	13384	21668	503306	360299	20134	218593
mgm4554764.3	1419	120	110	2966	58	568	696	3138	3302	510	67	16	636	1489	116	1363	8229	3143	480	139	108	897	1026	13773	13	180	97	1029	2551	559	0	249	26	110	17	45	773	116	2	613	402	4615	4	146	198	5180	3291	160	2550
mgm4554766.3	1103	84	65	1875	58	344	411	1993	2067	355	39	19	482	1095	59	766	5071	2224	329	95	52	535	707	9134	18	132	84	673	1591	368	0	133	14	66	9	27	505	110	0	380	289	3083	9	85	136	3192	2185	130	1694
mgm4554769.3	714	95	52	1538	18	296	328	1631	1611	286	26	11	374	879	53	582	4279	1747	210	58	27	365	489	6906	5	116	69	484	1268	240	0	99	21	68	7	19	337	91	0	307	195	2337	7	62	128	2409	1755	135	1297
mgm4558921.3	36183	3096	2374	85592	1525	8799	13372	81978	88182	18597	804	583	12292	25802	1501	27975	204290	88083	9597	1616	318	24461	17540	331032	541	5247	2082	24138	65107	13942	58	2895	401	1586	753	1988	17795	1757	10	15257	11467	57633	174	4169	6027	112947	96295	4873	44433
mgm4558925.3	22929	1835	1065	47723	1067	4525	8622	47137	47815	11920	298	230	8484	10371	899	15015	123978	45425	5943	813	292	13280	8797	209869	103	3493	1435	11796	40647	7023	10	1749	170	925	314	848	11096	693	2	9107	6236	37580	59	1972	3495	64808	54518	2301	29337
mgm4558933.3	7145	561	464	16406	326	2275	2688	15731	17144	3160	166	160	2596	5209	410	5322	43405	16235	1971	346	102	4483	3658	63826	60	892	355	4784	12296	2667	6	545	70	358	79	243	3447	386	1	2957	2259	12885	31	915	1153	23246	18758	893	8629
mgm4570855.3	90162	8064	4772	218974	4111	30937	40916	219233	193743	35797	2091	928	19253	67591	3549	70832	570407	205872	26703	7711	2743	54648	48621	908616	650	16831	7835	54967	160373	32575	99	10252	1262	4103	681	1685	44410	4567	2	41555	23460	220680	175	6069	14491	305050	225069	11977	114972
mgm4570856.3	101925	9385	5196	238880	4553	33356	44779	242294	215483	38833	2620	1313	20983	75581	3787	79197	626376	221978	29098	8239	3171	60480	54277	987995	831	18776	7971	60474	174667	36309	107	11977	1365	4552	828	2154	48344	4741	3	46122	25689	236022	196	6451	15187	328083	242980	13282	127026
mgm4570859.3	83039	7319	4538	191773	4086	25777	36263	193231	171309	32341	2021	863	18466	59094	2839	65384	507517	182113	24208	6939	2582	48016	43348	805705	702	15627	6372	47673	141352	28762	87	10160	1166	4171	577	1449	40311	4144	1	36491	21367	193768	175	5179	12203	273967	201548	10681	106273
mgm4577669.3	19916	1278	1303	33832	704	7506	7094	37599	35932	4987	751	239	3468	19615	1386	13927	96466	40001	4154	1984	569	8917	10487	154343	113	2886	1447	10321	27559	6129	30	2940	383	1113	153	440	8622	1602	5	6207	5437	60544	73	1427	2106	57009	39061	2112	27376
mgm4578924.3	16686	1017	881	25950	569	5263	5880	28366	27270	3660	645	195	2812	13834	1209	11677	76169	30650	3093	1618	500	6604	8249	118864	95	2143	902	8190	21730	4468	19	2245	317	935	131	370	6381	1083	3	5123	4232	44204	82	1019	1680	43724	29714	1581	21525
mgm4578925.3	18592	1176	1142	30135	719	6293	6625	33453	32961	4208	787	217	3062	17127	1251	13188	87431	35893	3491	1912	569	7760	9597	134750	95	2528	1111	9663	24508	5496	22	2664	363	1051	147	436	7286	1326	3	5862	4948	49950	111	1293	1892	50599	34325	1828	24339
mgm4584769.3	5317	336	429	10939	125	1720	2081	10519	10330	1599	216	65	913	5021	426	4150	29173	12462	1340	326	409	2903	2953	43743	51	642	152	3303	8161	1872	2	959	107	385	48	131	2654	574	2	2059	1511	13611	35	429	779	16003	12251	770	7112
mgm4584771.3	4004	261	250	8164	125	1167	1401	8399	8001	1195	148	45	750	3480	203	2981	21777	8996	865	224	282	2168	2173	32153	51	540	130	2329	5949	1285	2	732	66	232	28	65	1914	376	3	1595	1145	9996	41	363	598	12979	9261	575	5341
mgm4612988.3	3047	169	218	5868	54	932	1161	5786	5756	887	99	41	418	2735	265	2156	15578	6869	665	134	183	1605	1560	23137	24	433	92	1825	4361	994	3	420	43	189	24	74	1408	257	2	1041	819	6651	18	247	407	9076	6773	439	3884
mgm4623664.3	16358	1411	970	44213	599	6341	7447	39644	37715	6970	534	210	2809	14303	1050	13585	113963	43841	5070	1042	1154	11428	8787	180192	123	2922	1246	11372	32805	6315	13	2381	203	989	148	327	9335	1467	2	8375	5477	52799	144	1494	2872	66240	48471	2579	23564
mgm4623665.3	12760	1213	759	33240	600	4292	5753	30612	27933	5405	313	195	2224	9948	472	10033	84928	33704	4397	984	559	8565	6712	132659	130	2211	902	8002	24651	4788	10	1352	150	625	115	259	6668	986	0	6041	4058	36458	69	1034	2208	49703	36200	1951	18755
mgm4623672.3	18729	1690	1105	49908	694	6644	8840	44172	41203	7761	493	258	3571	15920	1131	15104	127940	48875	5927	912	1196	12908	9357	197917	137	3316	1303	12653	36569	6970	7	2564	257	1153	136	329	10679	1542	2	9713	5803	55019	151	1555	3342	73928	54407	2853	25909
mgm4633083.3	115125	10145	5524	261673	4974	32206	48249	259543	244047	41964	2871	1273	30934	81318	4782	86383	685635	244161	29815	7629	4761	67020	56944	1126761	931	19147	8647	70291	197936	39158	94	13763	1446	4618	450	1133	55260	7128	9	51448	31720	266269	607	8352	17728	377858	277650	14772	152219
mgm4633115.3	48238	4600	2113	100118	1338	12373	17999	105076	86755	19623	886	580	16474	30487	2045	31461	262249	98751	13835	1920	1883	26812	21386	461920	320	7580	3349	25187	78929	14213	77	5286	438	2182	202	684	24058	3050	6	19314	12229	108610	139	2977	6741	145260	108910	5430	56482
mgm4633122.3	141714	12757	7234	310847	5107	40912	57580	314464	278020	50825	3112	1624	38872	97102	5466	103319	831126	299614	37673	8157	6456	78926	66562	1355491	1221	22775	9793	80865	238211	45705	108	14790	1567	7079	522	1413	67766	9413	6	60158	38950	337103	790	10136	19393	459710	339218	17570	192950
mgm4637811.3	41078	2458	1974	76454	1053	12328	13703	74687	73769	10020	1390	524	6088	32231	3271	26494	197139	81725	7053	1731	2128	20345	19345	293055	347	5194	1427	24568	56451	12845	19	5539	616	1421	244	636	16169	2904	10	14394	10293	81301	217	2770	4930	116840	82780	4609	40152
mgm4637813.3	34537	1964	1684	66036	953	10859	11359	61498	63114	8659	1165	402	4371	28095	2719	22154	171132	69068	6523	2222	1492	17709	16899	258319	345	4612	1460	20452	48544	10906	25	4362	570	1156	372	893	13812	2384	13	12134	8574	73976	221	2267	4482	101601	72522	4134	36423
mgm4637815.3	23083	1391	1216	43728	614	7282	7705	42366	40775	5832	763	351	3102	19242	2108	14679	112580	47070	4261	1249	1130	11795	11631	172009	204	2821	997	13713	31813	7476	20	3153	392	790	214	544	9115	1685	6	8012	5624	49613	122	1513	2908	67820	48075	2745	23906
mgm4637817.3	767	8	26	1184	11	300	244	1556	1803	367	15	8	80	854	521	434	3643	2375	395	76	0	322	335	8854	3	46	9	371	963	157	0	61	26	20	0	9	282	117	0	358	170	1912	0	55	142	2314	2275	187	1549
mgm4637818.3	32574	1521	1422	60553	702	10703	11480	57834	58480	7961	1349	359	4180	27091	3441	21652	156938	61609	6394	1781	2142	16372	16010	245665	258	3486	1455	19806	45932	10357	16	5456	558	1362	378	803	13621	2591	11	11687	8275	76376	174	2195	4078	94297	65107	3827	33959
mgm4637820.3	28683	1451	1199	51541	645	8601	9366	49093	48622	6789	1005	284	3690	21855	3027	17354	130283	52824	5351	1582	1503	13790	13372	205427	219	3035	1253	16622	38176	8576	22	4280	511	1057	295	683	11161	2025	9	9535	6725	60426	117	1770	3220	79396	54557	3134	28369
mgm4637823.3	40879	2283	1868	76482	1089	12939	13958	73761	73409	9829	1449	495	5528	32502	3790	26868	199368	79421	7624	1965	2441	20836	19551	300944	357	4963	1565	24334	57137	12770	38	5911	617	1504	320	724	16272	3006	14	14666	9960	85774	264	2713	4928	117700	82175	4750	40433
mgm4637824.3	91428	4907	4118	172573	2170	28999	30773	164245	164514	22867	3421	1043	12046	72537	8307	59118	443395	180879	16744	4423	5316	46473	44279	672211	762	11101	3314	54331	126268	29301	71	13305	1371	3186	699	1639	37098	6591	34	33263	22832	190316	544	5978	11492	265248	188632	10961	91764
mgm4637825.3	39971	2421	1935	75226	1029	12932	13302	71912	71008	9907	1456	611	5617	31500	3652	25910	193435	79306	7557	1892	2107	20274	19209	293465	336	4759	1492	23575	55170	12669	33	5288	617	1406	276	665	16117	2926	12	14125	9502	83683	217	2566	5018	115413	81527	4726	40367
mgm4637827.3	35573	1937	1588	68739	903	11500	12445	66054	64134	8602	1268	490	5280	29113	4001	23822	177169	70419	7039	1624	2243	18269	17424	267587	302	4356	1312	21942	50708	11029	17	5378	627	1344	230	597	14808	2889	10	13299	9107	77971	194	2454	4558	106511	74222	4239	36454
mgm4637829.3	46160	2681	2326	88438	1246	15285	15839	84841	83565	11793	1608	676	6045	37463	4488	30757	229344	92760	8556	2359	2625	23756	22588	341333	403	5747	1826	27571	64839	14630	56	6363	711	1775	353	870	18877	3509	11	16342	11637	98032	311	3153	5845	135457	96370	5575	47041
mgm4637830.3	14483	878	667	27015	365	4718	5077	26029	25049	3506	489	179	2088	11163	1321	9278	69472	28889	2482	611	768	7430	6961	105332	161	1773	548	8553	19726	4258	14	1918	223	467	105	237	5863	964	4	5245	3365	29387	71	873	1790	40820	28867	1655	14345
mgm4637831.3	19181	1152	909	35351	494	5894	6437	34699	34705	4861	649	250	2494	15673	1718	12682	92011	37186	3508	941	931	9549	9231	140483	175	2337	712	11329	26669	5848	18	2649	276	682	178	403	7592	1405	7	6907	4854	40037	114	1235	2351	55799	38804	2281	19583
mgm4637832.3	32832	1661	1411	62325	864	10186	10970	61288	59694	8065	1344	405	5269	27364	4466	21902	160478	61893	6955	2081	2044	16448	16184	251572	245	3967	1407	20147	46917	10535	25	5277	571	1336	314	768	13483	2834	7	11889	8396	76730	163	2221	3807	98598	67249	3973	35125
mgm4637833.3	28636	1553	1320	55466	730	8906	9806	53441	52699	7277	1015	333	4262	24434	3345	19249	140730	56702	5527	1769	1678	14828	14136	223209	248	3114	1330	17494	41445	9017	14	4717	543	1135	297	672	11999	2373	12	10417	7158	66091	169	1904	3738	85747	59545	3546	31065
mgm4637859.3	28756	1804	1906	67071	1047	11994	11323	62922	65442	9266	1261	345	3628	30447	1937	22680	177905	67863	6387	2056	1901	17436	16628	261854	354	3910	1748	20027	48095	11451	21	4244	473	1264	168	413	13880	2568	16	12755	9639	81094	364	2821	4641	108226	77194	4485	39954
mgm4637860.3	39064	2416	2086	76517	1195	13308	13702	73014	73399	10508	1243	446	4821	33183	2774	26280	203963	79826	7250	2110	1670	20528	19087	300380	414	4950	1861	23756	54514	12994	25	4762	639	1439	236	580	15529	2717	12	14775	10351	85222	290	2877	5301	121313	86165	4821	42510
mgm4637861.3	53453	3049	2465	100998	1258	17560	17966	94589	93891	13235	1603	588	6888	42842	3917	33937	261800	106004	10142	2541	2356	26962	25250	393397	518	6070	2279	31719	71751	16722	51	6445	862	1902	419	1000	20991	3795	16	18843	13040	114696	280	3578	6623	153942	109027	6434	54283
mgm4637862.3	33478	2527	2362	76913	1197	14790	12932	73490	74342	11014	1362	468	4524	34225	2321	25300	201808	82340	7794	2304	1888	20459	19201	302771	465	4686	1995	22757	55587	13221	25	4280	562	1715	192	547	16137	3010	15	13986	11149	94118	379	3179	5091	124054	89303	4964	45633
mgm4637863.3	21932	1572	1420	50687	897	9328	8595	47860	49398	6815	921	299	2780	22959	1401	17158	133601	52860	5052	1566	1270	13468	12464	195932	300	3031	1350	15062	36514	8650	14	2995	324	1009	131	347	10177	1953	8	9567	7517	62168	219	2011	3445	81819	58271	3339	29161
mgm4637864.3	42857	2477	2199	83107	1072	13862	14568	78854	79497	11058	1467	466	5485	35390	3374	28353	216529	84813	8167	2380	2061	22123	20599	325286	404	5009	1956	26325	60441	13949	38	5741	682	1611	258	611	17435	2857	16	15620	11213	95266	270	3041	5614	128470	91497	5200	45403
mgm4637865.3	45758	2703	2364	88267	1174	15419	15472	84663	82958	12062	1436	550	6537	37649	3660	29420	227807	93830	9439	2298	2207	23413	22279	350898	407	5290	2080	27380	64298	14859	44	5599	832	1746	338	814	18946	3534	16	16204	11439	102532	256	3091	5783	135569	97321	5401	49049
mgm4637868.3	44151	2442	1952	80893	1062	14164	14320	77495	76215	10654	1396	534	5563	34167	3333	27155	208347	85262	8552	2094	2073	21810	20510	316629	417	5432	1839	26118	58924	13699	54	5427	783	1513	320	785	16837	2881	15	15177	10457	92486	203	2794	5413	124046	87109	4854	42640
mgm4664855.3	33468	2594	1611	67620	928	10492	11516	67706	61055	9202	946	474	9128	25508	2154	21648	171225	70143	7491	1594	1617	17467	16050	263625	300	4396	1481	20650	49955	10350	29	3921	496	1203	204	493	14099	2519	8	12821	8477	68778	196	2330	4295	101501	73076	3879	35163
mgm4664858.3	44331	2301	1999	79590	1456	12535	13671	71568	76702	10435	1330	455	5062	33398	2275	25660	206115	80308	8420	2817	1366	21383	19881	318829	352	5320	1833	24825	58692	13584	30	5878	615	1492	879	1972	17522	2606	16	14368	10333	90513	213	2864	5409	119843	87945	4954	45804
mgm4664859.3	10858	796	472	20818	339	3176	3791	21289	20383	2837	311	144	2907	7643	763	7089	54473	20899	2256	539	493	5509	5111	84819	107	1373	514	6538	15758	3298	8	1305	147	364	52	118	4361	799	2	4237	2678	21403	75	792	1326	32110	23046	1199	11207
mgm4664866.3	40824	1835	1726	72475	743	13239	14198	70567	68250	9721	1555	446	5494	31072	4361	25876	188819	73285	8092	1976	2790	19203	18854	304432	281	4444	1684	23505	56904	11966	22	6837	640	1923	516	1058	16936	3367	9	14351	9860	94067	188	2544	4646	112685	76935	4592	41390
mgm4664871.3	23196	1877	1134	45710	726	7255	8047	47604	44179	6192	673	347	6257	17251	1478	15109	117183	46764	5187	1281	929	11678	11319	184113	238	2825	1252	14117	34340	7266	20	2787	330	818	130	300	9193	1727	8	8848	6187	48285	158	1592	2963	70049	50606	2566	24780
mgm4664872.3	38667	2351	1769	69019	1179	10977	12464	70792	66419	8987	1051	506	8074	26876	2956	23919	180021	70230	7301	1834	1727	18363	17411	275621	319	4715	1650	21686	52741	11532	34	4642	473	1303	194	478	14419	2627	18	13379	9440	72540	210	2545	4467	106610	75809	3975	38805
mgm4664878.3	29770	2077	1609	59140	976	10249	10429	55847	54566	7788	907	430	4326	24068	1959	19609	152927	63157	6221	1508	1206	15620	14579	229341	261	3755	1389	17732	42602	9412	24	3126	393	1088	185	466	11986	2138	5	11232	7454	65192	158	2063	3849	90805	64268	3438	31938
mgm4664885.3	38745	2882	1713	73486	1043	11383	12598	73858	69558	9981	900	523	9841	28274	2180	24163	187899	76426	8163	1879	1372	19494	18812	293776	340	4910	1698	22179	54422	11583	29	4468	584	1267	280	705	14938	2658	9	13764	9564	74345	188	2600	4605	109248	79810	4072	38600
mgm4664890.3	19746	1192	971	38043	587	6371	6731	36807	35975	4857	784	267	2395	15603	1434	13199	99416	38434	3373	1007	1096	10227	9720	143975	192	2586	787	11989	27598	6402	16	2783	235	712	129	290	7900	1381	7	7291	5051	41015	115	1309	2487	58804	40919	2296	19400
mgm4664891.3	31366	1482	1234	59081	691	9858	11842	57551	54652	7808	1231	353	5040	24229	3483	20369	154985	57419	7196	1609	2219	15658	14781	251739	235	3439	1477	19310	46921	9613	11	5540	478	1562	406	794	13664	2712	8	12045	8009	76428	146	2100	3885	93608	62749	3657	33743
mgm4664899.3	45514	2854	2399	90660	1528	15164	15468	86854	85806	12302	1536	573	5808	36756	3071	29634	233338	94712	9464	2619	2080	23735	22531	357734	505	6017	2175	27714	65954	15182	33	5323	612	1777	332	795	18744	3279	17	16980	12202	101877	234	3261	5929	139930	100183	5610	50011
mgm4664901.3	30853	1802	1507	59324	1056	8808	10389	56613	56056	7434	928	443	3781	23529	1868	20514	154750	59415	5731	1842	1458	15862	14470	228036	291	4144	1262	18037	43117	9799	20	4029	401	1110	243	544	12033	2121	13	11059	7821	61487	216	2132	3814	89388	64085	3626	32038
mgm4664917.3	29479	2270	1355	58950	873	9239	10314	60023	56799	8050	902	433	8642	22434	2045	20095	151926	60170	6553	1508	1576	15469	14380	234481	290	3647	1316	18451	44336	9351	21	3947	448	1151	166	324	12015	2277	9	11822	8016	62968	222	2219	3761	91069	65318	3415	31547
mgm4664921.3	29315	1925	1559	59770	898	10501	10472	57359	57313	8050	952	398	4071	23900	2141	19828	156829	62646	6279	1469	1495	15845	15055	237104	327	3697	1469	17916	44225	9926	36	3516	460	1313	188	442	12540	2174	13	11320	8100	67353	179	2151	4086	94131	67356	3550	33528
mgm4664924.3	54761	3052	2468	100916	1237	17134	18195	98209	97088	13151	1693	657	7123	40706	4842	34359	268461	104339	10232	2388	2688	27114	25831	399163	461	6563	2399	31830	74292	16838	48	7006	755	1900	352	780	21161	3622	26	19897	13354	113202	303	3497	6652	157610	110369	6005	53359
mgm4664927.3	24745	1586	1166	48520	700	7646	8521	46007	45696	6455	763	363	3453	19466	2019	15747	123970	49434	4986	1326	1144	12772	12037	192613	264	2965	1195	15159	35671	7922	18	3340	368	987	171	440	10280	1866	7	9119	6143	53871	89	1589	3220	73038	52257	3067	26635
mgm4727377.3	46066	3982	5026	140518	2692	35892	15266	140437	145605	24593	1308	529	4162	68101	3614	34740	293849	168029	16722	8392	900	38549	26710	504309	977	10315	4408	38931	105085	21587	3	1441	971	3242	99	686	21149	5460	16	21135	25033	221909	1159	7206	10292	239177	186414	9791	105298
mgm4729138.3	47	1	1	394	1	98	22	229	223	245	2	0	3	83	0	127	260	489	110	0	0	78	75	1347	0	0	52	37	122	15	0	0	0	12	0	0	12	31	0	58	19	463	165	25	11	1176	656	2	474
mgm4729151.3	30813	2529	2904	79903	1601	19939	8470	79394	85933	14720	921	295	2677	35930	2067	19214	165897	91079	9507	5190	1079	21722	15469	297440	498	6031	2776	23597	58994	12261	0	1911	523	1886	44	255	14503	3308	21	12252	13268	132677	659	3707	6076	136357	107336	5513	57677
mgm4845073.3	891	72	77	1859	29	333	277	2060	1931	465	44	13	159	1008	74	711	5169	2105	250	83	57	530	595	8171	13	151	40	608	1431	332	0	140	15	99	16	26	468	105	1	346	363	2621	21	107	138	3545	2495	152	1452
mgm4845074.3	1224	78	99	2661	31	481	386	2839	2894	630	72	9	133	1563	177	1047	7288	2793	297	98	101	760	784	11102	8	156	53	860	2180	523	1	268	10	85	28	67	730	161	1	506	492	3885	17	110	157	4643	3506	211	1952
mgm4845078.3	765	66	86	1616	18	292	242	1873	1737	376	39	6	93	1182	82	627	4126	1992	187	78	47	441	521	6747	7	78	60	481	1738	283	0	86	16	58	26	67	372	92	0	291	334	2601	6	63	91	3031	2182	125	1117
mgm4870742.3	292974	24601	21159	573333	7009	122452	112133	608409	564722	97737	10253	4165	69585	302216	20937	215651	1477947	669215	74117	23846	13325	160252	182306	2547643	2676	33990	21984	176916	453961	99301	360	32925	5650	17853	2587	7300	130906	27335	92	108988	82943	888510	1452	22440	36035	907397	648612	38231	424124
mgm4883544.3	1054128	71494	55172	1889093	52280	310113	432786	2086699	2076182	267508	36001	12377	251412	828293	63015	870822	5480544	1862374	225889	105443	45373	494621	589178	8311427	9808	132216	65108	619225	1557270	324452	841	148946	15087	45986	6590	17927	400986	69071	385	431418	283319	2441014	5361	85185	125849	3076255	2150716	117337	1445396
[truncated: 119 more columns]
