# Supplementary material for: Abundance and phylogenetic distribution of eight key enzymes of the phosphorus biogeochemical cycle in grassland soils
Source: Environ Microbiol Rep. 2023 May 10;15(5):352–69. doi: 10.1111/1758-2229.13159 (PMC10472533; doi:10.1111/1758-2229.13159)
Supplement: Supplementary file 14 — TABLE S5. Enzyme relative abundance [file EMI4-15-352-s013.xlsx]

## Sheet: count_enzimas_cov
Supplementary Table S5: Enzyme relative abundance
Samples	ProjectID	PhoD	PhoX	PhoA	nsapA	nsapB	nsapC	BPP	Cphy
mgm4577669.3	mgp10450	106.91	0	12.16	78.1	0	17.92	0	0
mgm4578924.3	mgp10541	102.35	0	13.92	85.16	0	10.64	0	0
mgm4578925.3	mgp10541	97.93	0	14.28	91.81	1.36	10.2	0	0
mgm4584769.3	mgp10956	630.69	78.84	48.51	90.96	6.06	27.29	48.51	0
mgm4584771.3	mgp10956	530	65.7	30.66	78.84	4.38	39.42	0	0
mgm4612988.3	mgp10956	421.59	66.84	56.56	82.26	0	82.26	56.56	0
mgm4623664.3	mgp13011	189.68	25.87	26.58	0	0	12.93	0	0
mgm4623665.3	mgp13011	147.42	16.07	23.63	0	0	22.68	0	0
mgm4623672.3	mgp13011	198.68	45.32	6.21	0	0	13.04	13.66	0
mgm4633083.3	mgp13620	119.71	13.37	6.1	7.01	0.39	7.01	2.86	3.64
mgm4633115.3	mgp13620	131.62	66.96	2.94	0	0.42	4.62	13.23	0
mgm4633122.3	mgp13620	116.09	17.77	11.62	6.95	0.57	9.11	5.81	2.05
mgm4637811.3	mgp13948	759.39	297.22	22.32	25.04	1.09	43	59.34	7.08
mgm4637813.3	mgp13948	583.39	234.49	16.35	30.8	1.89	38.98	40.23	0
mgm4637815.3	mgp13948	656.08	241.81	24.64	46.54	0.91	44.71	61.14	0
mgm4637817.3	mgp13948	676.42	151.05	17.47	29.27	1.42	35.4	44.37	10.86
mgm4637818.3	mgp13948	615.74	125.73	26.51	30.58	0.68	25.83	47.57	11.55
mgm4637820.3	mgp13948	590.23	157.75	19.24	33.09	0.77	43.09	60.79	18.47
mgm4637823.3	mgp13948	752.63	262.87	17.71	31.54	0.55	30.99	65.86	0
mgm4637824.3	mgp13948	681.16	263.07	21.51	22.99	0	40.8	51.67	3.71
mgm4637825.3	mgp13948	665.65	229.67	19.55	25.52	0.54	41.81	65.7	0
mgm4637827.3	mgp13948	710.11	263.38	19.71	29.26	1.79	30.46	57.33	0
mgm4637829.3	mgp13948	672.45	247.37	27.49	29.85	0.95	48.34	60.18	0
mgm4637830.3	mgp13948	839.53	415.39	27.69	46.64	1.46	51.01	62.67	0
mgm4637831.3	mgp13948	753.68	266	21.63	28.11	2.16	52.98	70.29	0
mgm4637832.3	mgp13948	599.79	98.54	22.99	32.85	0.66	44.02	60.44	13.8
mgm4637833.3	mgp13948	514.16	59.61	17.88	23.85	0.75	46.2	52.91	13.41
mgm4637859.3	mgp13948	459.36	32.13	37.6	34.86	1.37	30.76	28.71	0
mgm4637860.3	mgp13948	542.06	75.48	22.87	42.88	1.14	48.6	46.89	0
mgm4637861.3	mgp13948	579.38	121.25	13.84	24.33	2.52	49.5	57.06	12.59
mgm4637862.3	mgp13948	453.6	48.35	44.9	42.02	1.15	46.63	23.03	0
mgm4637863.3	mgp13948	461.63	46.07	31.01	40.76	0	45.19	31.01	0
mgm4637864.3	mgp13948	566.64	109.67	25.27	28.49	2.15	39.25	47.31	9.14
mgm4637865.3	mgp13948	559.76	145	16.86	24.57	0.48	43.35	55.4	12.52
mgm4637868.3	mgp13948	608.45	117.48	8.21	27.19	0.51	35.4	67.72	10.77
mgm4664855.3	mgp13948	662.22	320.24	17.59	25.35	0.52	38.28	47.6	0
mgm4664858.3	mgp13948	441.66	284.47	15.85	24.46	0	44.85	42.13	0
mgm4664859.3	mgp13948	656.07	264.92	40.52	38.96	0	40.52	46.75	0
mgm4664866.3	mgp13948	737.28	191.41	13.93	35.08	0.52	42.31	48.5	12.38
mgm4664871.3	mgp13948	601.41	213.13	41.08	47.28	0.78	58.9	54.25	18.6
mgm4664872.3	mgp13948	606.46	263.24	28.35	27.84	1.01	46.57	50.62	7.09
mgm4664878.3	mgp13948	613.01	143.54	12.54	24.45	1.88	52.65	68.95	10.03
mgm4664885.3	mgp13948	583.48	303.11	19.7	38.39	0.51	42.94	51.02	11.11
mgm4664890.3	mgp13948	779.38	293.22	26.16	34.88	1.09	44.69	67.58	0
mgm4664891.3	mgp13948	690.86	176.64	21.76	25.81	1.52	34.92	57.19	17.21
mgm4664899.3	mgp13948	509.96	95.08	26.44	37.95	1.71	48.61	43.92	11.94
mgm4664901.3	mgp13948	664.18	200.77	21.47	29.67	0	42.3	43.56	12.63
mgm4664917.3	mgp13948	683.6	258.07	36.7	34.41	1.72	56.2	47.03	0
mgm4664921.3	mgp13948	551.43	157.08	23.86	35.13	1.33	56.34	54.35	11.93
mgm4664924.3	mgp13948	683.45	195.38	23.75	31.41	1.15	44.06	71.64	5.75
mgm4664927.3	mgp13948	475.53	56.63	15.51	23.27	2.33	42.67	47.32	14.74
mgm4511116.3	mgp1992	294.53	252.45	219.73	0	4.68	18.7	60.78	0
mgm4727377.3	mgp20922	237.46	58.38	54.88	33.13	0	63.78	8.17	0
mgm4729138.3	mgp20922	235.26	42.09	58.62	35.9	0	45.45	6.2	0
mgm4729151.3	mgp20922	178.69	17.27	74.84	27.63	0	46.51	11.05	0
mgm4537557.3	mgp3520	121.08	129.96	113.82	10.49	0	23.41	34.71	0
mgm4537558.3	mgp3520	151.15	129.8	128.65	8.08	0	22.5	31.15	0
mgm4539063.3	mgp5588	363.24	37.77	35.88	18.26	1.01	47.47	17.25	2.52
mgm4541644.3	mgp5588	235.56	9.81	25.87	25.87	0.14	21.89	4.41	3.55
mgm4541651.3	mgp5588	165.5	6.76	20.73	44.55	0	16.84	2.06	2.75
mgm4554764.3	mgp7792	260.59	0	40.72	146.58	0	8.14	0	0
mgm4554766.3	mgp7792	196.08	0	32.68	152.51	0	54.47	0	0
mgm4554769.3	mgp7792	260.12	0	28.9	187.86	0	14.45	0	0
mgm4558921.3	mgp8624	170.36	112.88	34.32	9.1	1.65	40.94	42.18	0
mgm4558925.3	mgp8624	105.7	73.56	7.14	0	0	7.86	20	0
mgm4558933.3	mgp8624	269.41	198.63	68.49	29.68	2.28	54.79	68.49	0
mgm4845073.3	mgp89409	277.44	0	36.19	193	0	24.13	0	0
mgm4845074.3	mgp89409	319.07	0	171.21	108.95	0	15.56	0	0
mgm4845078.3	mgp89409	234.81	0	124.31	0	0	13.81	0	0
mgm4870742.3	mgp91922	188.57	9.66	21.23	52.34	2.56	33.88	3.94	17.29
mgm4883544.3	mgp93346	1.66	0	0.14	1.25	0	0.15	0	0.05
mgm4570855.3	mgp9904	50.1	5.7	5.7	11.23	0.17	7.88	0	5.36
mgm4570856.3	mgp9904	54.74	4.57	4.12	14.33	0.15	8.23	0	3.35
mgm4570859.3	mgp9904	55.2	3.54	6.19	13.09	0	5.66	0	5.48
