# Supplementary material for: Abundance and phylogenetic distribution of eight key enzymes of the phosphorus biogeochemical cycle in grassland soils
Source: Environ Microbiol Rep. 2023 May 10;15(5):352–69. doi: 10.1111/1758-2229.13159 (PMC10472533; doi:10.1111/1758-2229.13159)
Supplement: Supplementary file 15 — TABLE S6. Correlation analysis between enzymes abundance and environmetal variables [file EMI4-15-352-s017.xlsx]

## Sheet: Table_S7
Supplementary Table S6: Correlation analysis between enzymes abundance and environmetal variables
	BD	Clay	Sand	Silt	CEC	N	SOC	pH	aet	q	moisture	ppt	Tmax	Pav
PhoX	0.23	0.11	0.17	-0.36***	-0.03	-0.14	-0.2	0.51***	-0.52***	-0.48***	-0.54***	-0. 53***	-0. 23	- 0.18
PhoD	0.52***	-0.09	0.33	-0.41***	-0.28	-0.42***	-0.47***	0.62***	-0.61***	-0.65***	-0.72***	-0.67***	-0. 14	- 0.47***
PhoA	0.05	-0.14	-0.05	0.19	0.02	0	-0.12	0.14	-0.1	-0.17	0.02	-0. 14	0.30***	-0.07
Cphy	0.12	-0.19	0.24	-0.19	-0.08	-0.2	-0.09	0.16	-0.08	-0.17	-0.35***	-0. 13	-0. 12	-0.14
BPP	0.38***	-0.12	0.34	-0.4***	-0.17	-0.34***	-0.36***	0.61***	-0.61***	-0.56***	-0.66***	-0. 63***	-0.11	-0.36***
nsapA	0	0.13	-0.3	0.32**	-0.22	-0.01	-0.03	-0.12	0.21	0.18	0.32***	0. 21	0. 18	-0.02
nsapB	0.43***	-0.19	0.23	-0.17	-0.05	-0.1	-0.14	0.11	-0.23	-0.21	0.21	-0. 23	0. 22	-0.13
nsapC	0.44***	-0.19	0.28	-0.24	-0.13	-0.19	-0.3	0.46***	-0.58***	-0.56***	-0.53***	-0. 61***	-0.01	-0.26
n= 74
Significant level = < 0.05 *; < 0.01 **; < 0.001***
correlation value cutoff > 0.30
