# Supplementary material for: Abundance and phylogenetic distribution of eight key enzymes of the phosphorus biogeochemical cycle in grassland soils
Source: Environ Microbiol Rep. 2023 May 10;15(5):352–69. doi: 10.1111/1758-2229.13159 (PMC10472533; doi:10.1111/1758-2229.13159)
Supplement: Supplementary file 16 — TABLE S7. Pearson correlation analysis among CAP axes 1 and 2 [file EMI4-15-352-s003.xlsx]

## Sheet: Hoja1
Supplementary Table S7	Pearson correlation analysis among CAP axes 1 and 2.
More abundant enzymes
	CAP1.PhoD	CAP2.PhoD	CAP1.PhoX	CAP2.PhoX	CAP1.PhoA	CAP2.PhoA	CAP1.nsapA	CAP2.nsapA	CAP1.nsapC	CAP2.nsapC	CAP1.bpp	CAP2.bpp
CAP1.PhoD	1	-0.13	0.83***	-0.34*	0.6***	-0.02	0.73***	0.26	0.76***	0.3*	0.8***	0.24
CAP2.PhoD		1	0.02	0.39**	-0.16	-0.19	-0.32*	0.11	-0.28*	0.15	-0.31*	-0.18
CAP1.PhoX			1	-0.04	0.56***	0.03	0.52***	0.4**	0.62***	0.61***	0.64***	0.4**
CAP2.PhoX				1	-0.44***	0.14	-0.52***	0.45***	-0.59***	0.38**	-0.71***	0.47***
CAP1.PhoA					1	-0.02	0.51	0.17	0.57	0.35	0.64	0.13
CAP2.PhoA						1	-0.02	0.21	-0.15	-0.05	-0.06	0.21
CAP1.nsapA							1	0.02	0.83***	-0.14	0.73***	-0.05
CAP2.nsapA								1	-0.1	0.58***	-0.02	0.55***
CAP1.nsapC									1	0.05	0.76***	-0.07
CAP2.nsapC										1	0.1	0.58***
CAP1.bpp											1	-0.02
CAP2.bpp												1
n= 53
Significant level = < 0.05* ; < 0.01** ; < 0.001 ***
Acid phosphatases: Nsap-B KR-CAP compared to KR-CAP NsapA and KR-CAP NsapC
	CAP1.Nsap-A	CAP2.Nsap-A	CAP1.Nsap-B	CAP2.Nsap-B			CAP1.Nsap-C	CAP2.Nsap-C	CAP1.Nsap-B	CAP2.Nsap-B
CAP1.Nsap-A	1	-0.05	-0.28	0.14		CAP1.Nsap-C	1	0	0.38*	0.29
CAP2.Nsap-A		1	-0.42**	0.04		CAP2.Nsap-C		1	0.51***	-0.12
CAP1.Nsap-B			1	0.12		CAP1.Nsap-B			1	0.06
CAP2.Nsap-B				1		CAP2.Nsap-B				1
N= 46						N= 45
Significant level = < 0.05* ; < 0.01** ; < 0.001 ***						Significant level = < 0.05* ; < 0.01** ; < 0.001 ***
Phytases
	CAP1.BPP	CAP2.BPP	CAP1.Cphy	CAP2.CPhy
CAP1.BPP	1	0.02	0.4*	0.58***
CAP2.BPP		1	0.28	-0.47
CAP1.Cphy			1	-0.11
CAP2.CPhy				1
N =28
Significant level = < 0.05* ; < 0.01** ; < 0.001 ***
n= 28
