# Supplementary material for: Abundance and phylogenetic distribution of eight key enzymes of the phosphorus biogeochemical cycle in grassland soils
Source: Environ Microbiol Rep. 2023 May 10;15(5):352–69. doi: 10.1111/1758-2229.13159 (PMC10472533; doi:10.1111/1758-2229.13159)
Supplement: Supplementary file 17 — TABLE S8. Pearson correlation analysis among CAP axes 1 and 2 most abundant enzymes coding genes and Subsytems annotation [file EMI4-15-352-s015.xlsx]

## Sheet: Hoja1
Supplementary Table S8	Pearson correlation analysis among CAP axes 1 and 2 most abundant enzymes coding genes and Subsytems annotation
	CAP1 PhoD	CAP2 PhoD	CAP1 PhoX	CAP2 PhoX	CAP1 PhoA	CAP2 PhoA	CAP1 NSAP-A	CAP2 NSAP-A	CAP1 NSAP-C	CAP2 NSAP-C	CAP1 BPP	CAP2 BPP
CAP 1 Subsytems	-0.45***	0.1	-0.42*	0.15	-0.54***	-0.2	-0.22	-0.28*	-0.2	-0.34*	-0.48***	-0.17
CAP 2 Subsytems	-0.17	0	-0.06	0.09	-0.08	0.16	-0.12	0.03	-0.23	-0.01	-0.03	-0.1
Significant level = < 0.05 *; < 0.01 **; < 0.001***
					t
