# Supplementary material for: Abundance and phylogenetic distribution of eight key enzymes of the phosphorus biogeochemical cycle in grassland soils
Source: Environ Microbiol Rep. 2023 May 10;15(5):352–69. doi: 10.1111/1758-2229.13159 (PMC10472533; doi:10.1111/1758-2229.13159)
Supplement: Supplementary file 18 — TABLE S9. List of bacterial classes differential for each metagenomes from edge PCA analysis [file EMI4-15-352-s010.xlsx]

## Sheet: Hoja1
Supplementary Table S9: List of bacterial classes differential for each metagenomes from edge PCA analysis
Enzyme	Axis	Taxa (negative values)	Taxa (positive values)
PhoD	1	Acidobateria | Gammaproteobacteria	Actinobacteria | Baciilales | Planctomyces
	2	Betaproteobacteria | Gammaproteobacteria	Alphaproteobacteria | Betaproteobacteria
PhoX	1		Betaproteobacteria
	2	Alphaproteobacteria	Betaproteobacteria
PhoA	1	Gammaproteobacteria
	2	Gammaproteobacteria	Actinobacteria | Gammaproteobacteria
Nsap-A	1	Alphaproteobacteria | Gammaproteobacteria	Gammaproteobacteria | Verrucomicrobia
	2	Gammaproteobacteria | Verrucomicrobia	Alphaproteobacteria | Gammaproteobacteria
Nsap-B	1	Gammaproteobacteria (Enterobacteriales)
	2	Gammaproteobacteria (Vibrionales)	Gammaproteobacteria (Enterobacteriales)
Nsap-C	1	Bacteroidetes
	2	Bacteroidetes | Gammaproteobacteria	Bacteroidetes
BPP	1	Bacillales | Cyanobacteria	Betaproteobacteria | Gammaproteobacteria
	2	Gammaproteobacteria	Cyanobacteria | Bacillales | Betaproteobacteria
Cphy	1	Betaproteobacteria | Clostridia | Deltaproteobacteria | Parachlamydiales	Negativicutes
	2	Betaproteobacteria | Clostridia | Deltaproteobacteria	Clostirida | Parachlamydiales
